# Supplementary material for: Evolutionary Evidence of Algal Polysaccharide Degradation Acquisition by Pseudoalteromonas carrageenovora 9T to Adapt to Macroalgal Niches
Source: Front Microbiol. 2018 Nov 22;9:2740. doi: 10.3389/fmicb.2018.02740 (PMC6262041; doi:10.3389/fmicb.2018.02740)
Supplement: Supplementary file 1 [file Table_1.XLSX]

## Sheet: Feuil1
Table S1. List of all the carbon sources used to test growth of the bacterium Pseudoalteromonas carrageenovora 9T.
Carbohydrate substrates	Provider	Reference	Organism
Glucose	Sigma, France	G8270	n/a
Galactose	Sigma, France	G0750	n/a
D-trehalose dihydrated	Sigma, France	T9531	n/a
Saccharose	Sigma, France	S9378	n/a
Maltose	Sigma, France	M5885	n/a
Lactose	Sigma, France	L2643	n/a
Amylopectin	Merck, France	1.01252.0250	n/a
Amylose	Sigma, France	A0512	Potato
Glycogen	Sigma, France	G0885	Glycogen, bovin liver type IX
Dextran	Fluka, France	31390	Leuconostoc sp.
Dextran sulfate	Fluka, France	31403	Leuconostoc sp.
Cellulose (Avicel)	Merck, France	1.02330	n/a
Agar	Sigma, France	A7002	n/a
Agarose	Eurogentec	EP-0010-05	n/a
Porphyran	Self-made	Hehemann et al, 2010, Nature	Porphyra umbilicalis
iota-carrageenan	Danisco	2544-97-01	Eucheuma denticulatum
kappa-carrageenan	CP-Kelco	X-6913	Kappaphycus alvareizii
lambda-carrageenan	CP-Kelco	X-7055	Gigartina skottsbergii
mu-carrageenan	CP-Kelco	X-6042	Kappaphycus alvareizii
nu-carrageenan	CP-Kelco	X-6043	Eucheuma denticulatum
Furcellaran	CP-Kelco	TS-997	n/a
Alginate (sodium salt)	Sigma, France	180947	Macrocystis pyrifera
Ulvan	IBBP	University of Münster, Germany	Ulva sp.
L-fucose	Sigma, France	F2252	n/a
Fucoidan	Goëmar, France	FS28	Pelvetia caniculata
Fucoidan	Algues & Mer, France	-	Ascophyllum nodosum
Laminarin	Sigma, France	L9634	Laminaria digitata
Lichenan	Sigma, France	G6513	Barley
Curdlan	Sigma, France	C7821	Alcaligenes faecalis
Pectin	Sigma, France	P8471	Apple
Xanthan	Sigma, France	G1253	Xanthomonas campestris
Xylan	Sigma, France	X4252	Beechwood
Xyloglucan	MegaZyme	P-XYGLN	Tamarind
Mannan	Sigma, France	M7504	Saccharomyces cerevisiae
Galactomannan	MegaZyme	CAROB	Ceratonia siliqua
Galactan	Sigma, France	851396 (Aldrich)	Arabic gum
Arabinan	MegaZyme	-	Sugar beet
Arabinogalactan	Sigma, France	10830	Larch wood
Chitin	Sigma, France	C7170	Shrimp shells
Chitosan	Sigma, France	C3646	Shrimp shells
Chondroitin sulfate A	Sigma, France	C9819	Bovin trachea
Chondroitin sulfate C	Sigma, France	C-4384	Shark cartilage
Hyaluronic acid	Sigma, France	53747	Streptococcus equi
Heparin	Sigma, France	H4784	Porcine intestinal mucosa
