# Supplementary material for: Evolutionary Evidence of Algal Polysaccharide Degradation Acquisition by Pseudoalteromonas carrageenovora 9T to Adapt to Macroalgal Niches
Source: Front Microbiol. 2018 Nov 22;9:2740. doi: 10.3389/fmicb.2018.02740 (PMC6262041; doi:10.3389/fmicb.2018.02740)
Supplement: Supplementary file 3 [file Table_3.XLSX]

## Sheet: All genome CAZymes & sulfatases
Table S3. Genes identified as putative CAZymes, sulfatases or other proteins involved in the metabolism of polysaccharides located in the chromosome I, the chromosome II and the plasmid. Colored boxes indicate the genes belonging to an operon or a PUL and the TonB-dependent receptors are indicated in bold. PUL, polysaccharide utilization loci.
Location	Label	PUL number	Gene	Putative function	Frame orientation	Closer characterized homologue or experimental evidence	Comment
Chromosome a	PCAR9_a10013	N/A	slt	Lytic murein transglycosylase, GH23 family (EC 3.2.1.-)	+	Soluble lytic murein transglycosylase (30.2%), gi|147836|gb|AAA24634.1, Escherichia coli (strain K12), GH23 family
Chromosome a	PCAR9_a10025	N/A		CBM50-containing protein	+		Closer to CBM50-containing protein (78.8%)
Chromosome a	PCAR9_a10088	N/A	opgH	Glycosyltransferase, GT2 family (EC 2.4.1.-)	-	Glucans biosynthesis glucosyltransferase (40%), emb|M23555.1, Pseudomonas syringae pv. Syringae, GT2 family
Chromosome a	PCAR9_a10181	N/A		Carbohydrate esterase, CE4 family (EC 3.-.-.-)	-		Closer to carbohydrate esterase, CE4 family (86.2%)
Chromosome a	PCAR9_a10199	N/A	susB	Alpha-glucosidase, GH97 family (EC 3.2.1.3)	-	Glucan 1,4-alpha-glucosidase SusB (40.1%), emb|U66897.1, Bacteroides thetaiotaomicron (strain ATCC 29148 / DSM 2079 / NCTC 10582 / E50 / VPI-5482), GH97 family
Chromosome a	PCAR9_a20056	N/A		Glycosyltransferase, GT1 family (EC 2.4.1.-)	+		Closer to glycosyltransferase, GT1 family (49.7%)
Chromosome a	PCAR9_a20068	N/A	mrcA (ponA)	Bifunctional murein transglycosylase/transpeptidase, GT51 family (EC 2.4.1.129, 3.4.-.-)	-	Penicillin-binding protein 1A, emb|X02164.1, Escherichia coli (strain K12), GT51 family
Chromosome a	PCAR9_a20151	N/A		Glycosyltransferase, GTnc family	+		Closer to glycosyltransferase, GTnc family (35%)
Chromosome a	PCAR9_a20154	N/A		Glycosyltransferase, GT4 family (EC 2.4.-.-)	+		Closer to glycosyltransferase, GT4 family (58.6%)
Chromosome a	PCAR9_a20156	N/A		Glycosyltransferase, GT4 family (EC 2.4.-.-)	+		Closer to glycosyltransferase, GT4 family (48.9%)
Chromosome a	PCAR9_a20157	N/A		Galactosyl transferase, GT4 family (EC 2.4.1.-)	+	Galactosyl transferase (30.4%), gi|557195|gb|AAC98419.1, Klebsiella pneumoniae, GT4 family
Chromosome a	PCAR9_a20173	N/A		Glycosyltransferase, GTnc family	+		Closer to glycosyltransferase, GTnc family (53.4%)
Chromosome a	PCAR9_a20177	N/A		Glycosyltransferase, GT4 family (EC 2.4.-.-)	+		Closer to glycosyltransferase, GT4 family (30.9%)
Chromosome a	PCAR9_a20180	N/A	wbbD	Glycosyltransferase, GT2 family (EC 2.4.1.303)	+	UDP-Gal:alpha-D-GlcNAc-diphosphoundecaprenol beta-1,3-galactosyltransferase (32.8%), gi|146128|gb|AAC27537.1, Escherichia coli, GT2 family
Chromosome a	PCAR9_a20316	N/A	murG	UDP-N-acetylglucosamine:N-acetylmuramyl- (pentapeptide) pyrophosphoryl-undecaprenol N-acetylglucosamine transferase, GT28 family (EC 2.4.1.227)	+	N-acetylglucosaminyl transferase (52.4%), gi|1786278|gb|AAC73201.1, Escherichia coli str. K-12 substr. MG1655, GT28 family
Chromosome a	PCAR9_a20322	N/A	lpxC (asmB, envA)	UDP-3-O-[3-hydroxymyristoyl] N-acetylglucosamine deacetylase, CE11 family (EC 3.5.1.108)	+	UDP-3-O-acyl-N-acetylglucosamine deacetylase (57.7%), emb|M19211.1, Escherichia coli (strain K12), CE11 family
Chromosome a	PCAR9_a20410	N/A		Carbohydrate esterase, CE1 family (EC 3.1.1.-)	-		Closer to carbohydrate esterase, CE1 family (52.8%)
Chromosome a	PCAR9_a20415	N/A	alyA	Alginate lyase, PL7_5 family (EC 4.2.2.3)	-	Alginate lyase (38.7%), emb|L19657.1, Klebsiella pneumoniae, PL7_5 family
Chromosome a	PCAR9_a20432	N/A	lacZ	Beta-galactosidase, GH2 family (EC 3.2.1.23)	-	Beta-galactosidase (86.3%), emb|AJ131635.1, Pseudoalteromonas haloplanktis (Alteromonas haloplanktis), GH2 family
Chromosome a	PCAR9_a20548	N/A		CBM50-containing protein	+		Closer to CBM50-containing protein (73.8%)
Chromosome a	PCAR9_a20566	N/A		Glycosyltransferase, GT4 family (EC 2.4.-.-)	-		Closer to glycosyltransferase, GT4 family (49.3%)
Chromosome a	PCAR9_a20571	N/A		Glycoside hydrolase, GHnc family	-		Closer to glycoside hydrolase, GHnc family (35.8%)
Chromosome a	PCAR9_a20586	N/A	mrcB (pbpF, ponB)	Murein polymerase, GT51 family (EC 2.4.1.129, 3.4.-.-)	+	Penicillin-binding protein 1B (42.3%), emb|X02163.1, Escherichia coli (strain K12), GT51 family
Chromosome a	PCAR9_a20703	N/A	bcsC	Cellulose synthase operon protein C	-		Closer to cellulose synthase operon protein C (85.5%)
Chromosome a	PCAR9_a20704	N/A	bcsZ (bcsC, yhjM, bcsZ)	Cellulase, GH8 family (EC 3.2.1.4)	-	Endoglucanase (41.9%), emb|U00039.1, Escherichia coli (strain K12), GH8 family
Chromosome a	PCAR9_a20705	N/A	bcsB	Cyclic di-GMP-binding protein	-	Cyclic di-GMP-binding protein (35.9%), emb|U00039.1, Escherichia coli (strain K12)
Chromosome a	PCAR9_a20706	N/A	bcsA (yhjO, yhjP, yhjOP, bcsA)	Cellulose synthase, GT2 family (EC 2.4.1.12)	-	Cellulose synthase catalytic subunit [UDP-forming] (48.7%), gi|466671|gb|AAB18510.1, Escherichia coli (strain K12), GT2 family
Chromosome a	PCAR9_a20707	N/A	bcsQ	Cellulose synthase operon protein YhjQ	-		Closer to cellulose synthase operon protein YhjQ (99%)
Chromosome a	PCAR9_a20708	N/A	bcsR	Likely regulatory subunit	-		See Römling and Galperin 2015 Trends in Microbiology, 23:9, 545-557
Chromosome a	PCAR9_a20709	N/A	bcsE	Putative cellulose synthase cytoplasmic subunit E, binds c-di-GMP	+		Closer to cyclic di-GMP binding protein BcsE (29.3%)
Chromosome a	PCAR9_a20710	N/A	bcsF	Membrane-anchored subunit (1 TM segment)	+		See Römling and Galperin 2015 Trends in Microbiology, 23:9, 545-557
Chromosome a	PCAR9_a20711	N/A	bcsG	Cellulose biosynthesis protein BcsG	+		Closer to cellulose biosynthesis protein BcsG (37%)
Chromosome a	PCAR9_a20808	N/A		Carbohydrate esterase, CE1 family (EC 3.1.1.-)	+		Closer to carbohydrate esterase, CE1 family (33.3%)
Chromosome a	PCAR9_a20869	PUL 1	garR	2-hydroxy-3-oxopropionate reductase (EC 1.1.1.60)	+	2-hydroxy-3-oxopropionate reductase (34.1%), emb|D90212.1 , Escherichia coli (strain K12)
Chromosome a	PCAR9_a20870	PUL 1		Alginate lyase, PL6 family (EC 4.2.2.3)	+	Alginate lyase (44.8%), gi|216849|dbj|BAA01182.1, Pseudomonas sp., PL6 family
Chromosome a	PCAR9_a20871	PUL 1	alg17C	Exo-oligoalginate lyase, PL17_2 family (EC 4.2.2.-)	+	Exo-oligoalginate lyase, gi|89952524|gb|ABD82539.1, Saccharophagus degradans 2-40, PL17_2 family
Chromosome a	PCAR9_a20872	PUL 1	kdgF	Pectin degradation protein KdgF	+		Closer to pectin degradation protein KdgF (44.7%)
Chromosome a	PCAR9_a20873	PUL 1	garP	Probable galactarate transporter (MFS)	+	Probable galactarate transporter (MFS, 27.7%), emb|U18997.1, Escherichia coli (strain K12)
Chromosome a	PCAR9_a20874	PUL 1	kdgK	2-dehydro-3-deoxygluconokinase (EC 2.7.1.45)	+	2-dehydro-3-deoxygluconokinase (36.8%), emb|, Escherichia coli (strain K12)
Chromosome a	PCAR9_a20875	PUL 1	eda	KHG/KDPG aldolase (EC 4.1.2.14)	+	KHG/KDPG aldolase (368%), emb|X68871.1, Escherichia coli (strain K12)
Chromosome a	PCAR9_a20876	PUL 1	fba1 (ald, fda, fba)	Fructose-bisphosphate aldolase (EC 4.1.2.13)	+	Fructose-bisphosphate aldolase (52.8%), emb|CP017626.1, Candida albicans (strain SC5314 / ATCC MYA-2876) (Yeast)
Chromosome a	PCAR9_a20877	PUL 1	fbp	Fructose-1,6-bisphosphatase class 1 2 (EC 3.1.3.11)	+		Closer to fructose-1,6-bisphosphatase class 1 (47.1%)
Chromosome a	PCAR9_a20878	PUL 1		Poly(beta-D-mannuronate) lyase, PL6 family_3 (EC 4.2.2.3)	+		Closer to poly(beta-D-mannuronate) lyase, PL6 family_3 (29.6%)
Chromosome a	PCAR9_a20879	PUL 1		TonB-dependent receptor	+		Closer to tonB-dependent receptor (96.9%)
Chromosome a	PCAR9_a20880	PUL 1		TonB-dependent receptor	+		Closer to tonB-dependent receptor (99.7%)
Chromosome a	PCAR9_a20881	PUL 1	sigW	ECF RNA polymerase sigma factor	+	ECF RNA polymerase sigma factor (30.7%), emb|AB002150.1, Bacillus subtilis (strain 168)
Chromosome a	PCAR9_a20882	PUL 1		Conserved membrane protein of unknown function	+
Chromosome a	PCAR9_a20910	N/A		1,4-benzoquinone reductase, family AA6 (EC 1.6.5.6)	-		Closer to 1,4-benzoquinone reductase, family AA6 (52.3%)
Chromosome a	PCAR9_a21057	N/A	bglB	Beta-glucosidase B, GH1 family (EC 3.2.1.21)	-	Beta-glucosidase B (41.7%), emb|M60211.1, Paenibacillus polymyxa (Bacillus polymyxa), GH1 family
Chromosome a	PCAR9_a21058	N/A	bglX	Beta-glucosidase BoGH3B, GH3 family (EC 3.2.1.21)	+	Beta-glucosidase BoGH3B (31.4%), emb|, Bacteroides ovatus (strain ATCC 8483 / DSM 1896 / JCM 5824 / NCTC 11153), GH3 family
Chromosome a	PCAR9_a21062	N/A		Sulfatase, S4 family (EC 3.1.6.1)	+		Closer to sulfatase, S4 family (98%)
Chromosome a	PCAR9_a21081	N/A	bax	Mannosyl-glycoprotein endo-beta-N-acetylglucosamidase, GH73 family (EC 3.2.1.96)	+		Closer to glucosaminidase, GH73 family (99.%)
Chromosome a	PCAR9_a21085	N/A	blgB	Beta-glucosidase B, GH1 family (EC 3.2.1.21)	-		Beta-glucosidase B (41.6%), emb|M60211.1, Paenibacillus polymyxa (Bacillus polymyxa), GH1 family
Chromosome a	PCAR9_a21088	N/A		Beta-glucosidase BoGH3B, GH3 family (EC 3.2.1.21)	+	Beta-glucosidase BoGH3B (31.1%), emb|AAXF02000049.1, Bacteroides ovatus (strain ATCC 8483 / DSM 1896 / JCM 5824 / NCTC 11153), GH3 family
Chromosome a	PCAR9_a21090	N/A		Epimerase	-	Epimerase (36.7%), emb|AJ516948.1, Arabidopsis thaliana (Mouse-ear cress)
Chromosome a	PCAR9_a21164	PUL 2	malL	Oligo-1,6-glucosidase, GH13_23 family (EC 3.2.1.10)	-	Oligo-1,6-glucosidase, emb|D10487.1, Geobacillus thermoglucosidasius (Bacillus thermoglucosidasius), GH13_23 family
Chromosome a	PCAR9_a21166	PUL 2		Putative tonB-dependent receptor	+		Closer to putative tonB-dependent Receptor Plug Domain protein (92.3%)
Chromosome a	PCAR9_a21167	PUL 2	prnA	Flavin-dependent tryptophan halogenase	+	Flavin-dependent tryptophan halogenase (34.2%), emb|U74493.1, Pseudomonas fluorescens
Chromosome a	PCAR9_a21168	PUL 2	cdase, baqA	Cyclomaltodextrinase/alpha-amylase, GH13 family (EC 3.2.1.54, 3.2.1.1)	+	Cyclomaltodextrinase (43.8%), emb|AJ489171.1, Flavobacterium sp. 92
Chromosome a	PCAR9_a21169	PUL 2		Putative alpha-amylase, GH13 family	+		Closer to putative alpha-amylase, GH13 family (99%)
Chromosome a	PCAR9_a21170	PUL 2		MFS transporter	+		Closer to MFS transporter (98.8%)
Chromosome a	PCAR9_a21171	PUL 2		Glucan 1,4-alpha-glucosidase, GH15 family (EC 3.2.1.3)	+	Glucan 1,4-alpha-glucosidase (34.5%), emb|D12818.1, Clostridium sp. (strain G0005), GH15 family
Chromosome a	PCAR9_a21172	PUL 2	rbsR	Ribose operon repressor	-	Ribose operon repressor (29%), emb|M13169.1, Escherichia coli (strain K12)
Chromosome a	PCAR9_a21173	PUL 2	glk	Glucokinase (EC 2.7.1.2)	+	Glucokinase (36.6%), emb|U22490.1, Escherichia coli (strain K12)
Chromosome a	PCAR9_a21174	PUL 2	exuR	Putative HTH-type transcriptional repressor	+	Putative HTH-type transcriptional repressor (33.5%), emb|AF015825.1, Bacillus subtilis (strain 168)
Chromosome a	PCAR9_a21175	PUL 2	edd	Phosphogluconate dehydratase (EC 4.2.1.12)	+		Closer to phosphogluconate dehydratase (56.9%)
Chromosome a	PCAR9_a21176	PUL 2	eda (hga, kdgA, kga)	KHG/KDPG aldolase (EC 2.5.1.55, 4.1.1.3, 4.1.2.14)	+	KHG/KDPG aldolase (%), emb|X68871.1, Escherichia coli (strain K12)
Chromosome a	PCAR9_a21177	PUL 2	epd (gapB)	D-erythrose 4-phosphate dehydrogenase (EC 1.2.1.72)	+	D-erythrose-4-phosphate dehydrogenase (51%), emb|X14436.1, Escherichia coli (strain K12)
Chromosome a	PCAR9_a21178	PUL 2		Putative tonB-dependent receptor	+		Closer to putative tonB-dependent receptor (100%)
Chromosome a	PCAR9_a21179	PUL 2		Peptidase S9	+		Closer to peptidase S9 (99.5%)
Chromosome a	PCAR9_a21197	N/A		Laminarinase, GH16 family (EC 3.2.1.39)	+		Closer to glucan endo-1,3-beta-glucosidase A1, GH16 family (69.8%)
Chromosome a	PCAR9_a21198	N/A		Hypothetical protein	+
Chromosome a	PCAR9_a21202	N/A	yeiG	S-formylglutathione hydrolase, CE1 family (EC 3.1.2.12)	-	S-formylglutathione hydrolase (57%), emb|U00007.1, Escherichia coli (strain K12), CE1 family
Chromosome a	PCAR9_a30058	N/A	copA	Copper resistance protein A, AA1 family (EC 1.10.3.-)	+	Copper resistance protein A, AA1 family (%), emb|M19930.1, Pseudomonas syringae pv. Tomato
Chromosome a	PCAR9_a30121	N/A		Carbohydrate esterase, CE1 family (EC 3.1.1.-)	-		Closer to carbohydrate esterase, CE1 family (29.8%)
Chromosome a	PCAR9_a30286	N/A		Carbohydrate esterase, CEnc family	-		Closer to carbohydrate esterase, family Cenc (36.9%)
Chromosome a	PCAR9_a30345	N/A		Glycosyltransferase, GT2 family	-		Closer to glycosyltransferase, GT2 family (37%)
Chromosome a	PCAR9_a30348	N/A		Beta-D-1,6 glucosyl transferase, GT2 family (EC 2.4.1.-)	-		Closer to beta-D-1,6 glucosyl transferase, GT2 family (37.2%)
Chromosome a	PCAR9_a30349	N/A		Glycosyltransferase, GT2 family (EC 2.4.1.-)	-		Closer to glycosyltransferase, GT2 family (34.9%)
Chromosome a	PCAR9_a30350	N/A	bglA	Laminarinase, GH16 family (EC 3.2.1.73)	-	Beta-glucanase (43.9%), emb|U04836.1, Rhodothermus marinus (Rhodothermus obamensis), GH16 family
Chromosome a	PCAR9_a30351	N/A		Putative succinoglycan biosynthesis, GT2 family (EC 2.4.1.-)	-		Closer to putative succinoglycan biosynthesis, GT2 family (74.2%)
Chromosome a	PCAR9_a30352	N/A	exoO	Beta-D-1,6 glucosyl transferase, GT2 family (EC 2.4.1.-)	-		Closer to beta-D-1,6 glucosyl transferase, GT2 family (41.7%)
Chromosome a	PCAR9_a30353	N/A	exoM	Succinoglycan biosynthesis protein ExoM, GT2 family (EC 2.4.1.-)	-		Closer to succinoglycan biosynthesis protein ExoM, GT2 family (44.1%)
Chromosome a	PCAR9_a30516	N/A		Lytic murein transglycosylase-CBM50 containing protein, GH23-CBM50-CBM50-CBM50 family	+	Lytic murein transglycosylase-CBM50 containing protein, GH23-CBM50-CBM50-CBM50 family (34.9%), emb|U70214.1, Escherichia coli (strain K12)
Chromosome a	PCAR9_a30563	N/A	lsdA	Levansucrase, GH68 family (EC 2.4.1.10)	+	Levansucrase (57.11%), PB id|Q43998, Gluconacetobacter diazotrophicus, GH68 family
Chromosome a	PCAR9_a30564	N/A	levB	Levanbiose-producing levanase, GH32 family (EC 3.2.1.65)	+	Levanbiose-producing levanase (44.7%), emb|Z94043.1, Bacillus subtilis (strain 168)
Chromosome a	PCAR9_a30578	N/A	atsA	Arylsulfatase, S4 family (EC 3.1.6.1)	+	Arylsulfatase, S4 family (100%), lcl|P28607_S4, Pseudoalteromonas carrageenovora
Chromosome a	PCAR9_a30628	N/A	lpxB (pgsB)	Lipid-A-disaccharide synthase, GT19 family (EC 2.4.1.182)	-	Lipid-A-disaccharide synthase, GT19 family (57.4%), emb|M19334.1, Escherichia coli (strain K12)
Chromosome a	PCAR9_a30792	N/A		Glycoside hydrolase, GH23 family	-		Closer to glycoside hydrolase, GH23 family (90.1%)
Chromosome a	PCAR9_a30797	N/A	yfiH	Polyphenol oxidase, AAnc family	-	Polyphenol oxidase, AAnc family (46.9%), emb|U50134.1, Escherichia coli (strain K12)
Chromosome a	PCAR9_a30870	N/A	flgJ	Peptidoglycan hydrolase, GH73 family (EC 3.2.1.-)	-	Peptidoglycan hydrolase, GH73 family (32.8%), emb|M24466.1, Salmonella typhimurium (strain LT2 / SGSC1412 / ATCC 700720)
Chromosome a	PCAR9_a31009	N/A	opsX	Heptosyltransferase, GT9 family (EC 2.4.-.-)	-		Closer to lipopolysaccharide core heptosyltransferase (45.3%)
Chromosome a	PCAR9_a31011	N/A		Putative glycosyltransferase, GT4 family (EC 2.4.-.-)	-		Closer to putative glycosyltransferase, GT4 family (37.7%)
Chromosome a	PCAR9_a31016	N/A	kdtA (waaA)	3-deoxy-D-manno-octulosonic-acid transferase (KDO transferase), GT30 family (EC 2.4.99.-)	+	3-deoxy-D-manno-octulosonic acid transferase, GT30 family (40.7%), emb|M60670.1, Escherichia coli (strain K12)
Chromosome a	PCAR9_a31022	N/A	yfhD	Transglycosylase, SLT family protein, GH23 family (EC 4.2.2.-)	+	Membrane-bound lytic murein transglycosylase F, GH23 family (41.8%), emb|D64044.1, Escherichia coli (strain K12)
Chromosome a	PCAR9_a31114	N/A		Carbohydrate esterase, CE1 family (EC 3.1.1.-)	+		Closer to carbohydrate esterase, CE1 family (34.8%)
Chromosome a	PCAR9_a31136	N/A		CBM50-containing protein	+		Closer to CBM50-containing protein (49.8%)
Chromosome a	PCAR9_a31210	N/A		CBM16-containing protein, Alginate lyase, CBM16-PL18 family (EC 4.2.2.3)	-		Closer to CBM16-containing protein, Alginate lyase, CBM16-PL18 family (81.9%)
Chromosome a	PCAR9_a31273	N/A		CBM5-containing protein	+		CBM5-containing protein (47.8%)
Chromosome a	PCAR9_a31392	N/A		Lytic murein transglycosylase-CBM50 containing protein, GH23-CBM50-CBM50 family (EC 3.2.1.-)	+		Closer to lytic murein transglycosylase-CBM50 containing protein, GH23-CBM50-CBM50 family (80%)
Chromosome a	PCAR9_a31419	N/A		AMIN domain/N-acetylmuramoyl-L-alanine amidase/CBM50-containing protein (EC 3.5.1.28)	-	N-acetylmuramoyl-L-alanine amidase (36.4%), emb|L19346.1, Escherichia coli (strain K12)
Chromosome a	PCAR9_a31469	PUL 3	galE (galD)	UDP-galactose-4-epimerase (EC 5.1.3.2)	+	UDP-galactose-4-epimerase (53.3%), emb|AAFI02000013.1, Dictyostelium discoideum (Slime mold)
Chromosome a	PCAR9_a31470	PUL 3	galT (galB)	Galactose-1-phosphate uridylyltransferase (EC 2.7.7.12)	+	Galactose-1-phosphate uridylyltransferase (58.4%), emb|X06226.1, Escherichia coli (strain K12)
Chromosome a	PCAR9_a31471	PUL 3	galK (galA)	Galactokinase (EC 2.7.1.6)	+	Galactokinase (45.9%), emb|M33681.1, Salmonella typhimurium (strain LT2 / SGSC1412 / ATCC 700720)
Chromosome a	PCAR9_a31472	PUL 3		Oxidoreductase	+		Closer to oxidoreductase (33.3%)
Chromosome a	PCAR9_a31473	PUL 3		Acetylhydrolase	+		Closer to acetylhydrolase (90.7%)
Chromosome a	PCAR9_a31474	PUL 3	glpK	Glycerol kinase (EC 2.7.1.30)	+	Glycerol kinase (54.7%), emb|AL591985.1, Rhizobium meliloti (strain 1021) (Ensifer meliloti) (Sinorhizobium meliloti)
Chromosome a	PCAR9_a31475	PUL 3	glpD (glyD, glvD)	Aerobic glycerol-3-phosphate dehydrogenase (EC 1.1.5.3)	+	Aerobic glycerol-3-phosphate dehydrogenase (57.7%), emb|M55989.1, Escherichia coli (strain K12)
Chromosome a	PCAR9_a31476	PUL 3	dgoK1	Putative 2-dehydro-3-deoxygalactonokinase	-	Putative 2-dehydro-3-deoxygalactonokinase (30.7%), emb|, Rhizobium meliloti (strain 1021) (Ensifer meliloti) (Sinorhizobium meliloti)
Chromosome a	PCAR9_a31477	PUL 3	galD	Putative galactose dehydrogenase (EC 1.1.1.48)	-		Closer to putative galactose dehydrogenase (40.6%)
Chromosome a	PCAR9_a31478	PUL 3		GntR-type transcriptional regulator	+		Closer to GntR-type transcriptional regulator (32.9%)
Chromosome a	PCAR9_a31479	PUL 3	rafA	Alpha-galactosidase, GH36 family (EC 3.2.1.22)	-	Alpha-galactosidase, GH36 family (41%), emb|M27273.1, Escherichia coli
Chromosome a	PCAR9_a31480	PUL 3		Sodium:solute symporter	-		Closer to sodium:solute symporter (32.9%)
Chromosome a	PCAR9_a31481	PUL 3		Conserved protein of unknown function	-
Chromosome a	PCAR9_a31482	PUL 3		Flavin-dependent tryptophan halogenase (EC 1.14.19.9)	-	Flavin-dependent tryptophan halogenase (29.9%), emb|AF534707.1, Lechevalieria aerocolonigenes (Nocardia aerocolonigenes) (Saccharothrix aerocolonigenes)
Chromosome a	PCAR9_a31483	PUL 3		Putative TonB-dependent receptor	-		Closer to putative TonB-dependent receptor (96.5%)
Chromosome a	PCAR9_a31484	PUL 3	mro	Aldose 1-epimerase (EC 5.1.3.3)	-	Aldose 1-epimerase (33.6%), emb|X03893.1, Acinetobacter calcoaceticus
Chromosome a	PCAR9_a31485	PUL 3		Putative thioesterase	-		Closer to putative thioesterase (88.3%)
Chromosome a	PCAR9_a31504	N/A		CBM9-containing protein	+		Closer to CBM9-containing protein (84.2%)
Chromosome a	PCAR9_a31657	N/A	yicI	Alpha-xylosidase, GH31 family (EC 3.2.1.177)	-	Alpha-xylosidase (33.6%), emb|L10328.1, Escherichia coli (strain K12)
Chromosome a	PCAR9_a31665	N/A	besA	Carbohydrate esterase, CE1 family (EC 3.1.1.-)	-	Ferri-bacillibactin esterase (30.5%), emb|AL009126.3, Bacillus subtilis (strain 168)
Chromosome a	PCAR9_a31671	N/A		Carbohydrate esterase, CE1 family (EC 3.1.1.-)	-		Closer to carbohydrate esterase, CE1 family (30.6%)
Chromosome b	PCAR9_b0073	N/A	cht	Beta-hexosaminidase A precursor (N-acetyl-beta-glucosaminidase) (Beta-N-acetylhexosaminidase) (Chitobiase), GH3 family (EC 3.2.1.52)	-	chitobiase 60 precursor (56.9%), gi|641934|dbj|BAA04223.1, Pseudoalteromonas piscicida, GH3 family
Chromosome b	PCAR9_b0087	N/A	katG	Catalase/peroxidase HPI, AA2 family (EC 1.11.1.-)	+	peroxidase/catalase HPI (54.9%), gi|55230702|gb|AAV46121.1, Haloarcula marismortui ATCC 43049, AA2 family
Chromosome b	PCAR9_b0113	N/A		Glycosyltransferase, GT2 family (EC 2.4.1.-)	+		Closer to glycosyltransferase, GT2 family (34.9%)
Chromosome b	PCAR9_b0251	N/A		Putative type VI secretion system effector protein VgrG, GH73 family (EC 3.2.1.-)	+		Closer to glycoside hydrolase, GH73 family (34.3%)
Chromosome b	PCAR9_b0283	N/A	cda	Chitin deacetylase, CE4 family (EC 3.5.1.41)	-	chitin deacetylase Cda1 (47.9%), gi|2239196|emb|CAB10114.1, Schizosaccharomyces pombe, CE4 family
Chromosome b	PCAR9_b0346	PUL 4		Fructokinase (EC 2.7.1.4)	-	Probable fructokinase-6, chloroplastic (37.6%), emb|AC020665.6, Arabidopsis thaliana strain cv. Columbia
Chromosome b	PCAR9_b0347	PUL 4		Putative tonB-dependent receptor	-		Closer to putative tonB-dependent receptor (99%)
Chromosome b	PCAR9_b0348	PUL 4		protein of unknown function	-
Chromosome b	PCAR9_b0349	PUL 4	fucP	L-fucose-proton symporter	-	L-fucose-proton symporter (24.9%), emb|X15025.1, Escherichia coli (strain K12)
Chromosome b	PCAR9_b0350	PUL 4		Sucrose phosphorylase, GH13_18 family (EC 2.4.1.7)	+	sucrose phosphorylase (57.5%), gi|404828|emb|CAA80424.1, Agrobacterium vitis, GH13_18 family
Chromosome b	PCAR9_b0351	PUL 4		Putative LacI family transcriptional regulator	-		Closer to putative LacI family transcriptional regulator (99%)
Chromosome b	PCAR9_b0352	N/A		membrane protein of unknown function	-
Chromosome b	PCAR9_b0364	PUL 5		Putative tonB-dependent receptor	-		Closer to putative tonB-dependent receptor (99.9%)
Chromosome b	PCAR9_b0365	PUL 5	glcA	Glucan endo-1,3-beta-D-glucosidase, GH16 family (EC 3.2.1.39)	-	beta-glucanase (41.1%), gi|450183|gb|AAA60459.1, Rhodothermus marinus, GH16 family
Chromosome b	PCAR9_b0386	N/A		Glycosyltransferase, GT4 family (EC 2.4.1.-)	-		Closer to glycosyltransferase, GT4 family (88.8%)
Chromosome b	PCAR9_b0409	N/A	betA	Partial choline dehydrogenase (N-ter), AA3_2 family (EC 1.1.-.-)	+		Partial choline dehydrogenase (N-ter), AA3_2 family (83.9%)
Chromosome b	PCAR9_b0410	N/A	betA	Partial choline dehydrogenase (C-ter), AA3_2 family (EC 1.1.-.-)	+		Partial choline dehydrogenase (N-ter), AA3_2 family (84.7%)
Chromosome b	PCAR9_b0546	PUL 6		Putative kinase domain-containing protein	+		Closer to putative kinase domain-containing protein (94.8%)
Chromosome b	PCAR9_b0547	PUL 6	gpgS	Glucosyl-3-phosphoglycerate synthase, GT81 family (EC 2.4.1.266)	+	Glucosyl-3-phosphoglycerate synthase (48%), gi|161701640|gb|ABX75857.1, Persephonella marina EX-H1, GT81 family
Chromosome b	PCAR9_b0548	PUL 6		Putative sucrose phosphorylase, GH13_18 family (EC 2.4.1.7)	+		Closer to putative sucrose phosphorylase, GH13_18 family (35.4%)
Chromosome b	PCAR9_b0549	PUL 6		Putative tonB-dependent receptor	-		Closer to putative tonB-dependent receptor (99%)
Chromosome b	PCAR9_b0570	N/A		CBMnc-containing protein	+		Closer to CBMnc-containing protein (77.5%)
Chromosome b	PCAR9_b0574	N/A	betA	Oxygen-dependent choline dehydrogenase, AA3_2 family (EC 1.1.99.1)	-	Probable dehydrogenase (33.3%), gi|14026417|dbj|BAB53014.1, Mesorhizobium loti MAFF303099, AA3_2 family
Chromosome b	PCAR9_b0587	N/A		Putative cellulose-binding protein	+		Closer to putative cellulose-binding protein (99%)
Chromosome b	PCAR9_b0588	N/A		Conserved protein of unknown function	-
Chromosome b	PCAR9_b0589	N/A		Carbohydrate binding module, CBM48 family	+		Closer to carbohydrate binding module, CBM48 family (87%)
Chromosome b	PCAR9_b0590	N/A	malQ	4-alpha-glucanotransferase, GH77 family (EC 2.4.1.25)	+	4-alpha-glucanotransferase (32.5%), emb|M32793.1, Escherichia coli (strain K12), GH77 family
Chromosome b	PCAR9_b0591	N/A	glgB	1,4-alpha-glucan branching enzyme, CBM48-GH13_9 family (EC 2.4.1.18)	+	1,4-alpha-glucan branching enzyme, emb|M13751.1, Escherichia coli (strain K12), CBM48-GH13_9 family
Chromosome b	PCAR9_b0592	N/A	glgX	Glycogen debranching enzyme glgX, CBM48-GH13_11 family (EC 3.2.1.68)	+	Glycogen debranching enzyme (41.5%), emb|J01616.1, Escherichia coli (strain K12), CBM48-GH13_11 family
Chromosome b	PCAR9_b0593	N/A	glgP (glgY)	Glycogen phosphorylase, GT35 family (EC 2.4.1.1)	+	Glycogen phosphorylase (50.2%), emb|D00040.1, Oryctolagus cuniculus (Rabbit), GT35 family
Chromosome b	PCAR9_b0594	N/A	glgC	Glucose-1-phosphate adenylyltransferase (EC 2.7.7.27)	+	Glucose-1-phosphate adenylyltransferase (53.8%), emb|V00281.1, Escherichia coli (strain K12)
Chromosome b	PCAR9_b0595	N/A	glgA	Glycogen synthase, GT5 family (EC 2.4.1.21)	+	Glycogen synthase (31.1%), emb|Z25795.1, Bacillus subtilis (strain 168), GT5 family
Chromosome b	PCAR9_b0611	N/A		Endo-beta-1,4-glucanase, GH5 family_2-CBM5 (EC 3.2.1.4)	+	Cellulase (82.9%), gi|3687412|emb|CAA76775.1, Pseudoalteromonas haloplanktis, GH5 family_2-CBM5-containing protein
Chromosome b	PCAR9_b0651	N/A		Glycosyltransferase, GT25 family (EC 2.4.-.-)	-		Glycosyltransferase, GT25 family (38.3%)
Chromosome b	PCAR9_b0679	N/A		Peptidoglycan lytic transglycosylase, GH103 family (EC 3.2.1.-)	+		Closer to peptidoglycan lytic transglycosylase, GH103 family (94.1%)
Plasmid	PCAR9_p0019	PUL 7		Exo-beta-carrageenase, GH42 family	+	Exo-beta-carrageenase, GH42 family (61%), see Schultz-Johansen et al 2018
Plasmid	PCAR9_p0020	PUL 7	cgkA	Fragment of a kappa-carrageenase, GH16 family (EC 3.2.1.83)	+		Closer to a kappa-carrageenase, GH16 family (43.6%)
Plasmid	PCAR9_p0021	PUL 7	cgkA	Fragment of a kappa-carrageenase, GH16 family (EC 3.2.1.83)	+		Closer to a kappa-carrageenase, GH16 family (69.9%)
Plasmid	PCAR9_p0022	PUL 7		Formylglycine-dependent sulfatase, S1_nc family (EC 3.1.6.-)	+		Closer to formylglycine-dependent sulfatase, S1_nc family (67%)
Plasmid	PCAR9_p0023	PUL 7		Endo-4S-iota-carrageenan sulfatase, S1_19 family (EC 3.1.6.4)	+		Closer to N-acetylgalactosamine-6-sulfatase, S1_19 family (68.4%)
Plasmid	PCAR9_p0024	PUL 7		UnbV_ASPIC associated to VCBS repeats	+
Plasmid	PCAR9_p0025	PUL 7		Putative conserved protein of unknown function	+
Plasmid	PCAR9_p0026	PUL 7		TonB-dependent receptor	+		Closer to tonB-dependent receptor (99%)
Plasmid	PCAR9_p0027	PUL 7		Ig-like protein, group 2	+		Ig-like protein, group 2 (97.3%)
Plasmid	PCAR9_p0028	PUL 7	cgiA	Iota-carrageenase, GH82 family (EC 3.2.1.157)	+	Iota-carrageenase (33.9%), gi|313474919|dbj|BAJ40863.1, Microbulbifer thermotolerans, GH82 family
Plasmid	PCAR9_p0029	PUL 7		Endo-beta-carrageenase, GH16 family	+	Endo-beta-carrageenase, GH16 family (76%), see Schultz-Johansen et al 2018
Plasmid	PCAR9_p0030	PUL 7		UnbV_ASPIC associated to VCBS repeats	+
Plasmid	PCAR9_p0031	PUL 7		TonB-dependent receptor	-		Closer to tonB-dependent receptor (56.6%)
Plasmid	PCAR9_p0032	PUL 7		Doubled CXXCH motif protein	-
Plasmid	PCAR9_p0033	PUL 7		TPR repeat-containing protein (fragment)	-
Plasmid	PCAR9_p0034	PUL 7		Endo-4S-iota-carrageenan sulfatase, S1_19 family (EC 3.1.6.4)	+		Closer to N-acetylgalactosamine-6-sulfatase, S1_19 family (67.6%)
Plasmid	PCAR9_p0035	PUL 7		Aldonic acid/galactonate dehydratase (EC 4.2.1.6)	+		Closer to aldonic acid/galactonate dehydratase (54.6%)
Plasmid	PCAR9_p0036	PUL 7		Putative sugar lactone lactonase (EC 3.1.1.-)	+		Closer to putative sugar lactone lactonase (36.7%)
Plasmid	PCAR9_p0037	PUL 7		Sugar permease (MFS)	+		Closer to sugar permease (38.5%)
Plasmid	PCAR9_p0038	PUL 7		Short-chain dehydrogenase/reductase (EC 1.1.1.184)	+		Closer to short-chain dehydrogenase/reductase (40.1%)
Plasmid	PCAR9_p0039	PUL 7		Putative conserved protein of unknown function	+
Plasmid	PCAR9_p0040	PUL 7	dauA	3,6-anhydro-D-galactose dehydrogenase	+		Closer to 3,6-anhydro-D-galactose dehydrogenase (48%)
Plasmid	PCAR9_p0041	PUL 7	dauB	3,6-anhydro-D-galactonate cycloisomerase	+		Closer to 3,6-anhydro-D-galactonate cycloisomerase (39.4%)
Plasmid	PCAR9_p0042	PUL 7	dauC	2-keto-3-deoxy-D-galactonate kinase	+		Closer to 2-keto-3-deoxy-D-galactonate kinase (32.1%)
Plasmid	PCAR9_p0043	PUL 7	dauD(dgoA,yidU)	2-keto-3-deoxy-D-galactonate aldolase	+		Closer to 2-keto-3-deoxy-D-galactonate aldolase (38.8%)
Plasmid	PCAR9_p0044	PUL 7	dgoR	Galactonate operon transcriptional repressor	-		Closer to galactonate operon transcriptional repressor (34.7%)
Plasmid	PCAR9_p0045	PUL 7		GntR-type transcriptional regulator	-		Closer to GntR-type transcriptional regulator (98%)
Plasmid	PCAR9_p0046	PUL 7		TonB-dependent receptor	-		Closer to tonB-dependent receptor (42.4%)
Plasmid	PCAR9_p0047	PUL 7		Uncharacterized HTH-type transcriptional regulator in cgkA 5'region (fragment C-terminal)	+		Closer to uncharacterized HTH-type transcriptional regulator in cgkA 5'region (fragment C-terminal, 26%)
Plasmid	PCAR9_p0048	PUL 7	cgkA	Kappa-carrageenase, GH16 family (EC 3.2.1.83)	+	Function from experimental evidence in the studied strain [Michel et al 2001]
Plasmid	PCAR9_p0049	PUL 7	cgkB	Fragment of a kappa-carrageenase, GH16 family (EC 3.2.1.83)	+		Closer to a kappa-carrageenase, GH16 family (100%)
Plasmid	PCAR9_p0050	PUL 7		Putative 2-keto-4-pentenoate hydratase (EC 4.2.1.-)	+		Closer to 2-keto-4-pentenoate hydratase (54%)
Plasmid	PCAR9_p0052	PUL 7	cglA	Pre-lambda-carrageenase, GH150 family (EC 3.2.1.162)	+	Function from experimental evidence in the studied strain [Guibet el al 2007]
Plasmid	PCAR9_p0067	PUL 8		Formylglycine-dependent sulfatase, S1_8 family (EC 3.-.-.-)	-		Closer to formylglycine-dependent sulfatase, S1_8 family (48.1%)
Plasmid	PCAR9_p0068	PUL 8	CglA	Pre-lambda-carrageenase, GH150 family (EC 3.2.1.162)	-	Pre-lambda-carrageenase (23.5%), gi|113927303|emb|CAL37005.1, Pseudoalteromonas carrageenovora, GHnc family
Plasmid	PCAR9_p0069	PUL 8		Alpha-1,3-galactosidase, GH110 family (EC 3.2.1.-)	-		Closer to alpha-1,3-galactosidase, GH110 family (37.2%)
Plasmid	PCAR9_p0070	PUL 8		Alpha-1,3-galactosidase, GH110 family (EC 3.2.1.-)	-		Closer to alpha-1,3-galactosidase, GH110 family (30.2%)
Plasmid	PCAR9_p0071	PUL 8		Formylglycine-dependent sulfatase, S1_8 family (EC 3.-.-.-)	-		Closer to formylglycine-dependent sulfatase, S1_8 family (51.6%)
Plasmid	PCAR9_p0072	PUL 8		Beta-galactosidase, GH2 family (EC 3.2.1.23)	-	Beta-galactosidase (37.8%), gi|32709098|gb|AAP86765.1, Xanthomonas campestris pv. Campestris, GH2 family
Plasmid	PCAR9_p0073	PUL 8	galS	HTH-type transcriptional regulator GalS	-	HTH-type transcriptional regulator GalS (39.2%), emb|X62529.1 , Escherichia coli (strain K12)
Plasmid	PCAR9_p0107	PUL 9	galK,galA	Galactokinase (EC 2.7.1.6)	-		Closest to galactokinase (55.5%)
Plasmid	PCAR9_p0108	PUL 9		Doubled CXXCH motif protein	-
Plasmid	PCAR9_p0109	PUL 9		Formylglycine-dependent sulfatase, S1_8 family (EC 3.1.6.-)	-		Closest to formylglycine-dependent sulfatase, S1_8 family (59%)
Plasmid	PCAR9_p0110	PUL 9		Formylglycine-dependent sulfatase, S1_15 family (EC 3.1.6.8)	-		Closest to formylglycine-dependent sulfatase, S1_15 family (57.6%)
Plasmid	PCAR9_p0111	PUL 9		TonB-dependent receptor	+		Closest to tonB-dependent receptor (42.6%)
Plasmid	PCAR9_p0112	PUL 9		Formylglycine-dependent sulfatase, S1_15 family (EC 3.1.6.-)	+		Closest to formylglycine-dependent sulfatase, S1_15 family (61.2%)
Plasmid	PCAR9_p0113	PUL 9	sglT	Sodium/glucose symporter SglT	+	Sodium/glucose symporter SglT (52.7%), emb|D78137.1, Vibrio parahaemolyticus
