# Supplementary material for: Evolutionary Evidence of Algal Polysaccharide Degradation Acquisition by Pseudoalteromonas carrageenovora 9T to Adapt to Macroalgal Niches
Source: Front Microbiol. 2018 Nov 22;9:2740. doi: 10.3389/fmicb.2018.02740 (PMC6262041; doi:10.3389/fmicb.2018.02740)
Supplement: Supplementary file 4 [file Table_4.XLSX]

## Sheet: Feuil1
Table S4. Details of the putative genes present in the genome of Pseudoalteromonas carrageenovora 9T that may act to degrade the highlighted carbohydrate sources.
Confirmed Assimilation	Confirmed non-assimilation	Confirmed, but non-predicted assimilation	Predicted, but non-confirmed Assimilation
	Putative genes
D-Glucose degradation
Gluconolactonase	PCAR9_a20919
Glucokinase	PCAR9_a21173
Glycolysis	10/11 (6-phosphofructokinase missing)
Pentose phosphate pathway (oxidative branch)	complete
Pentose phosphate pathway (non oxidative branch)	complete
D-galactose degradation I (Leloir pathway)
UDP-galactose-4-epimerase	PCAR9_a20220, PCAR9_a31469
phosphoglucomutase	PCAR9_a30186
galactokinase	PCAR9_a31471, PCAR9_p0107
UDP-glucose—hexose-1-phosphate uridylyltransferase	PCAR9_a20188, PCAR9_a30356, PCAR9_a30909, PCAR9_a31470
UDP-glucose 4-epimerase	PCAR9_a20158
L-fucose degradation
L-fucose isomerase	no homolog
L-fuculose-phosphate aldolase	no homolog
L-fuculokinase	no homolog
sucrose degradation I
β-fructofuranosidase (GH32)	PCAR9_a30563 (GH68)
fructokinase	PCAR9_a20662, PCAR9_b0346
sucrose degradation IV
fructokinase	PCAR9_a20662, PCAR9_b0346
glucose-6-phosphate isomerase	PCAR9_a20917
phosphoglucomutase	PCAR9_a30186
sucrose phosphorylase (GH13_18)	PCAR9_b0350, PCAR9_b0548 (GH13_18)
maltose degradation
maltose phosphorylase (GH65)	no homolog
phosphoglucomutase	PCAR9_a30186
lactose degradation III
β-galactosidase (GH2)	PCAR9_a20432, PCAR9_p0072 (GH2)
Starch / exogenous glycogen degradation
Alpha-amylase	PCAR9_a21168, PCAR9_a21169 (GH13)
Cyclomaltodextrinase	PCAR9_a21168 (GH13)
Oligo-1,6-glucosidase	PCAR9_a21164 (GH13_23)
Glucan 1,4-alpha-glucosidase	PCAR9_a21171 (GH15)
Alpha-glucosidase	PCAR9_a10199 (GH97)
Dextran degradation
dextranase (GH27, GH49, GH66)	no homolog
Cellulose degradation
endo-beta-1,4-glucanase	PCAR9_b0611 (GH5_2-CBM5)
Beta-glucosidase	PCAR9_a21057, PCAR9_a21085 (GH1), PCAR9_a21058, PCAR9_a21088 (GH3)
Agar & porphyran degradation
beta-agarase	no homolog
beta-porphyranase	no homolog
3,6-anhydro-L-galactosidase	no homolog
3,6-anhydro-D-galactose
3,6-anhydro-D-galactose dehydrogenase	PCAR9_p0040
kappa-carrageenan degradation
kappa-carrageenase	PCAR9_p0048 (GH16)
iota-carrageenan degradation
iota-carrageenase	PCAR9_p0028 (GH82)
lambda-carrageenan
lambda-carrageenase (GHnc)	PCAR9_p0052, PCAR9_p0068 (GH150)
Alginate degradation
alginate lyase	PCAR9_a20870 (PL6), PCAR9_a20415 (PL7_5), PCAR9_a20871 (PL17_2), PCAR9_a31210 (CBM16-PL18)
2-dehydro-3-deoxy-D-gluconate 6-dehydrogenase	no homolog
2-dehydro-3-deoxygluconokinase	no homolog
Ulvan degradation
Ulvan lyase (PLnc)	no homolog
Pectin degradation
Polygalacturonase	no homolog
Pectate lyase	no homolog
beta-1,3-glucans and beta-1,4-1,3-glucans (MLG)
laminarinase	PCAR9_a30350 (GH16)
Beta-glucosidase	PCAR9_a21057, PCAR9_a21085 (GH1), PCAR9_a21058, PCAR9_a21088 (GH3)
Fucoidan (Ascophylum nodosum) degradation
no known gene
Fucoidan (Pelvetia caniculata) degradation
no known gene
xanthan degradation
xanthan lyase (PL8)	no homolog
xylan degradation
Xylosidase	no homolog
Endo-1,4-beta-xylanase	no homolog
Acetylxylan esterase	no homolog
xyloglucan degradation
xyloglucanase	no homolog
mannan and galactomannan degradation
mannanase	no homolog
mannosidase	no homolog
Mannosylglucose phosphorylase	no homolog
Galactan (arabic gum) degradation
endo-galactanase (GH53)	no homolog
arabinogalactan degradation
endo-galactanase (GH53)	no homolog
arabinofuranosidase	no homolog
Chitin degradation
chitinase	no homolog
Beta-N-acetylhexosaminidase	no homolog
Chitosan degradation
chitosanase (GH8, GH46, GH75, GH80)	no homolog
Chondroitin degradation
chondroitinase (GH56)	no homolog
chondroitin lyase (PL6, PL8, PL23)	no homolog
Hyaluronan degradation
hyaluronate lyase (PL8, PL16)	no homolog
Heparan and heparin degradation
heparanase (GH79)	no homolog
heparin lyase (PL12, PL13, PL21)	no homolog
