# Supplementary material for: Evolutionary Evidence of Algal Polysaccharide Degradation Acquisition by Pseudoalteromonas carrageenovora 9T to Adapt to Macroalgal Niches
Source: Front Microbiol. 2018 Nov 22;9:2740. doi: 10.3389/fmicb.2018.02740 (PMC6262041; doi:10.3389/fmicb.2018.02740)
Supplement: Supplementary file 5 [file Table_5.XLSX]

## Sheet: All genes plasmid
Table S5. All genes present on the plasmid and their putative functions. Colored boxes indicate the genes belonging to an operon or a PUL and the TonB-dependent receptors are indicated in bold. PUL, polysaccharide utilization loci.
Label	PUL number	Gene	Putative function	Frame orientation	Closer characterized homologue or experimental evidence	Comment
PCAR9_p0001	N/A	rep	Replication initiation protein	+
PCAR9_p0003	N/A	parA	Plasmid partition protein A	+	Plasmid partition protein A (57,18%), emb|K02380.1, Escherichia coli
PCAR9_p0004	N/A	parB	Putative transcriptional regulator for plasmid partitioning (parB family protein)	+		Closer to transcriptional regulator for plasmid partitioning (parB family protein, 28%)
PCAR9_p0005	N/A		Putative conserved protein of unknown function	-
PCAR9_p0006	N/A		Putative high-affinity ferrous iron transporter	-		Closer to high-affinity ferrous iron transporter (93.5%)
PCAR9_p0007	N/A		Putative conserved protein of unknown function	-
PCAR9_p0008	N/A	qseC	Two-component system, OmpR family, sensor histidine kinase QseC (EC 2.7.13.3)	-		Closer to two-component system, OmpR family, sensor histidine kinase QseC (27.5%)
PCAR9_p0009	N/A	qseB,ygiX	QseB DNA-binding response regulator in two-component regulatory system with QseC	-	QseB DNA-binding response regulator in two-component regulatory system with QseC (46.%), emb|U28377.1, Escherichia coli (strain K12)
PCAR9_p0010	N/A		Putative conserved protein of unknown function	-
PCAR9_p0011	N/A		Oxidoreductase, short-chain dehydrogenase/reductase family	-		Closer to oxidoreductase, short-chain dehydrogenase/reductase family (30.9%)
PCAR9_p0012	N/A		Long-chain acyl-CoA synthetase (EC 6.2.1.3)	-		Closer to long-chain acyl-CoA synthetase (97.4%)
PCAR9_p0013	N/A	fadD	Long-chain acyl-CoA synthetase (EC 6.2.1.3)	-		Closer to long-chain acyl-CoA synthetase (92.8%)
PCAR9_p0014	N/A		Thermostable hemolysin	-		Closer to thermostable hemolysin (96.4%)
PCAR9_p0015	N/A		Putative protein of unknown function	+
PCAR9_p0016	N/A		Putative conserved protein of unknown function	+
PCAR9_p0017	N/A		Putative protein of unknown function	+
PCAR9_p0018	N/A		Putative protein of unknown function	+
PCAR9_p0019	PUL 7		Exo-beta-carrageenase, GH42 family	+	Exo-beta-carrageenase, GH42 family (61%), see Schultz-Johansen et al 2018
PCAR9_p0020	PUL 7	cgkA	Fragment of a kappa-carrageenase, GH16 family (EC 3.2.1.83)	+		Closer to a kappa-carrageenase, GH16 family (43.6%)
PCAR9_p0021	PUL 7	cgkA	Fragment of a kappa-carrageenase, GH16 family (EC 3.2.1.83)	+		Closer to a kappa-carrageenase, GH16 family (69.9%)
PCAR9_p0022	PUL 7		Formylglycine-dependent sulfatase, S1_nc family (EC 3.1.6.-)	+		Closer to formylglycine-dependent sulfatase, S1_nc family (67%)
PCAR9_p0023	PUL 7		Endo-4S-iota-carrageenan sulfatase, S1_19 family (EC 3.1.6.4)	+		Closer to N-acetylgalactosamine-6-sulfatase, S1_19 family (68.4%)
PCAR9_p0024	PUL 7		UnbV_ASPIC associated to VCBS repeats	+
PCAR9_p0025	PUL 7		Putative conserved protein of unknown function	+
PCAR9_p0026	PUL 7		TonB-dependent receptor	+		Closer to tonB-dependent receptor (99%)
PCAR9_p0027	PUL 7		Ig-like protein, group 2	+		Ig-like protein, group 2 (97.3%)
PCAR9_p0028	PUL 7	cgiA	Iota-carrageenase, GH82 family (EC 3.2.1.157)	+	Iota-carrageenase (33.9%), gi|313474919|dbj|BAJ40863.1, Microbulbifer thermotolerans, GH82 family
PCAR9_p0029	PUL 7		Endo-beta-carrageenase, GH16 family	+	Endo-beta-carrageenase, GH16 family (76%), see Schultz-Johansen et al 2018
PCAR9_p0030	PUL 7		UnbV_ASPIC associated to VCBS repeats	+
PCAR9_p0031	PUL 7		TonB-dependent receptor	-		Closer to tonB-dependent receptor (56.6%)
PCAR9_p0032	PUL 7		Doubled CXXCH motif protein	-
PCAR9_p0033	PUL 7		TPR repeat-containing protein (fragment)	-
PCAR9_p0034	PUL 7		Endo-4S-iota-carrageenan sulfatase, S1_19 family (EC 3.1.6.4)	+		Closer to N-acetylgalactosamine-6-sulfatase, S1_19 family (67.6%)
PCAR9_p0035	PUL 7		Aldonic acid/galactonate dehydratase (EC 4.2.1.6)	+		Closer to aldonic acid/galactonate dehydratase (54.6%)
PCAR9_p0036	PUL 7		Putative sugar lactone lactonase (EC 3.1.1.-)	+		Closer to putative sugar lactone lactonase (36.7%)
PCAR9_p0037	PUL 7		Sugar permease (MFS)	+		Closer to sugar permease (38.5%)
PCAR9_p0038	PUL 7		Short-chain dehydrogenase/reductase (EC 1.1.1.184)	+		Closer to short-chain dehydrogenase/reductase (40.1%)
PCAR9_p0039	PUL 7		Putative conserved protein of unknown function	+
PCAR9_p0040	PUL 7	dauA	3,6-anhydro-D-galactose dehydrogenase	+		Closer to 3,6-anhydro-D-galactose dehydrogenase (48%)
PCAR9_p0041	PUL 7	dauB	3,6-anhydro-D-galactonate cycloisomerase	+		Closer to 3,6-anhydro-D-galactonate cycloisomerase (39.4%)
PCAR9_p0042	PUL 7	dauC	2-keto-3-deoxy-D-galactonate kinase	+		Closer to 2-keto-3-deoxy-D-galactonate kinase (32.1%)
PCAR9_p0043	PUL 7	dauD(dgoA,yidU)	2-keto-3-deoxy-D-galactonate aldolase	+		Closer to 2-keto-3-deoxy-D-galactonate aldolase (38.8%)
PCAR9_p0044	PUL 7	dgoR	Galactonate operon transcriptional repressor	-		Closer to galactonate operon transcriptional repressor (34.7%)
PCAR9_p0045	PUL 7		GntR-type transcriptional regulator	-		Closer to GntR-type transcriptional regulator (98%)
PCAR9_p0046	PUL 7		TonB-dependent receptor	-		Closer to tonB-dependent receptor (42.4%)
PCAR9_p0047	PUL 7		Uncharacterized HTH-type transcriptional regulator in cgkA 5'region (fragment C-terminal)	+		Closer to uncharacterized HTH-type transcriptional regulator in cgkA 5'region (fragment C-terminal, 26%)
PCAR9_p0048	PUL 7	cgkA	Kappa-carrageenase, GH16 family (EC 3.2.1.83)	+	Function from experimental evidence in the studied strain [Michel et al 2001]
PCAR9_p0049	PUL 7	cgkB	Fragment of a kappa-carrageenase, GH16 family (EC 3.2.1.83)	+		Closer to a kappa-carrageenase, GH16 family (100%)
PCAR9_p0050	PUL 7		Putative 2-keto-4-pentenoate hydratase (EC 4.2.1.-)	+		Closer to 2-keto-4-pentenoate hydratase (54%)
PCAR9_p0052	PUL 7	cglA	Pre-lambda-carrageenase, GH150 family (EC 3.2.1.162)	+	Function from experimental evidence in the studied strain [Guibet el al 2007]
PCAR9_p0053	N/A		LysR Transcriptional Regulator Family	-		Closer to LysR Transcriptional Regulator Family (88.2%)
PCAR9_p0054	N/A		Oxidoreductase, FAD/FMN-binding	+		Closer to oxidoreductase, FAD/FMN-binding (84.8%)
PCAR9_p0055	N/A		Putative protein of unknown function	+
PCAR9_p0056	N/A		Putative protein of unknown function	+
PCAR9_p0057	N/A	repA	Putative initiator Replication protein	+		Closer to putative initiator Replication protein (85%)
PCAR9_p0058	N/A		Putative protein of unknown function	-
PCAR9_p0059	N/A		Putative conserved protein of unknown function	+
PCAR9_p0060	N/A		Putative protein of unknown function	+
PCAR9_p0061	N/A		Putative protein of unknown function	+
PCAR9_p0062	N/A		Putative conserved protein of unknown function	-
PCAR9_p0063	N/A		Putative conserved protein of unknown function	+
PCAR9_p0064	N/A		DNA replication terminus site-binding protein	-		Closer to DNA replication terminus site-binding protein (24.7%)
PCAR9_p0065	N/A		Tyrosine recombinase XerD (C-terminal fragment) - catalytic domain	-		Closer to the catalytic domain of tyrosine recombinase XerD (35%)
PCAR9_p0066	N/A		Putative protein of unknown function	-
PCAR9_p0067	PUL 8		Formylglycine-dependent sulfatase, S1_8 family (EC 3.-.-.-)	-		Closer to formylglycine-dependent sulfatase, S1_8 family (48.1%)
PCAR9_p0068	PUL 8	CglA	Pre-lambda-carrageenase, GH150 family (EC 3.2.1.162)	-	Pre-lambda-carrageenase (23.5%), gi|113927303|emb|CAL37005.1, Pseudoalteromonas carrageenovora, family GHnc
PCAR9_p0069	PUL 8		Alpha-1,3-galactosidase, GH110 family (EC 3.2.1.-)	-		Closer to alpha-1,3-galactosidase, GH110 family (37.2%)
PCAR9_p0070	PUL 8		Alpha-1,3-galactosidase, GH110 family (EC 3.2.1.-)	-		Closer to alpha-1,3-galactosidase, GH110 family (30.2%)
PCAR9_p0071	PUL 8		Formylglycine-dependent sulfatase, S1_8 family (EC 3.-.-.-)	-		Closer to formylglycine-dependent sulfatase, S1_8 family (51.6%)
PCAR9_p0072	PUL 8		Beta-galactosidase, GH2 family (EC 3.2.1.23)	-	Beta-galactosidase (37.8%), gi|32709098|gb|AAP86765.1, Xanthomonas campestris pv. Campestris, family GH2
PCAR9_p0073	PUL 8	galS	HTH-type transcriptional regulator GalS	-	HTH-type transcriptional regulator GalS (39.2%), emb|X62529.1 , Escherichia coli (strain K12)
PCAR9_p0074	N/A		Sodium:melibiose symporter (MFS)	+		Closer to sodium:melibiose symporter (MFS, 44.5%)
PCAR9_p0075	N/A		Conserved protein of unknown function	-
PCAR9_p0076	N/A		Conserved protein of unknown function	-
PCAR9_p0077	N/A		Acyltransferase 3	-		Closer to acyltransferase 3 (95.6%)
PCAR9_p0078	N/A		Signal transduction histidine kinase	+		Closer to signal transduction histidine kinase (97.6%)
PCAR9_p0079	N/A	NarL	Nitrate/nitrite response regulator protein	+	Nitrate/nitrite response regulator protein (33.2%), emb|X13360.1, Escherichia coli (strain K12)
PCAR9_p0080	N/A		Probable integrase/recombinase	+		Closer to probable integrase/recombinase (32.1%)
PCAR9_p0081	N/A		Putative protein of unknown function	+
PCAR9_p0082	N/A		Putative protein of unknown function	-
PCAR9_p0083	N/A		Putative protein of unknown function	-
PCAR9_p0084	N/A		Endonuclease I (EC 3.1.21.1)	-	Endonuclease I (38.5%), emb|X65169.1, Escherichia coli (strain K12)
PCAR9_p0085	N/A		Putative protein of unknown function	-
PCAR9_p0086	N/A	umuD,uvm	DNA polymerase V, subunit D (EC 3.4.21.-)	+	DNA polymerase V, subunit D (43.1%), emb|M10107.1, Escherichia coli (strain K12)
PCAR9_p0087	N/A	umuC,uvm	DNA polymerase V, subunit C (EC 2.7.7.7)	+	DNA polymerase V, subunit C (40.6%), emb|M10107.1, Escherichia coli (strain K12)
PCAR9_p0088	N/A		Conserved protein of unknown function	+
PCAR9_p0089	N/A		Conserved protein of unknown function	-
PCAR9_p0090	N/A		Chromosome segregation ATPase from phage origin, putative coiled-coil	-		Closer to chromosome segregation ATPase from phage origin, putative coiled-coil (38.3%)
PCAR9_p0091	N/A		Putative protein of unknown function	-
PCAR9_p0092	N/A		Putative protein of unknown function	+
PCAR9_p0093	N/A		Probable integrase/recombinase	-		Closer to probable integrase/recombinase (31.6%)
PCAR9_p0094	N/A		Conserved membrane protein of unknown function	+
PCAR9_p0095	N/A		Putative retron-type reverse transcriptase	+		Closest to putative retron-type reverse transcriptase (36.6.%)
PCAR9_p0096	N/A		Putative membrane protein of unknown function	-
PCAR9_p0097	N/A		Putative membrane protein of unknown function	-
PCAR9_p0098	N/A	YwnH	Putative phosphinothricin acetyltransferase (EC 2.3.1.183)	-		Closest to putative phosphinothricin acetyltransferase (32%)
PCAR9_p0099	N/A		Putative transposase (fragment, C-terminal)	-		Closest to putative transposase (39.8%)
PCAR9_p0100	N/A		Putative protein of unknown function	+
PCAR9_p0101	N/A		Putative integrase/recombinase y4qK	-		Closest to putative integrase/recombinase y4qK (32.4%)
PCAR9_p0102	N/A		Putative protein of unknown function	+
PCAR9_p0103	N/A		Putative protein of unknown function	-
PCAR9_p0104	N/A		Putative tautomerase (EC 5.3.2.-)	-		Closest to putative tautomerase (29.6%)
PCAR9_p0105	N/A		Carboxymuconolactone decarboxylase	-		Closest to carboxymuconolactone decarboxylase (48%)
PCAR9_p0106	N/A	lrhA	Probable HTH-type transcriptional regulator	+		Closest to probable HTH-type transcriptional regulator (36.6%)
PCAR9_p0107	PUL 9	galK,galA	Galactokinase (EC 2.7.1.6)	-		Closest to galactokinase (55.5%)
PCAR9_p0108	PUL 9		Doubled CXXCH motif protein	-
PCAR9_p0109	PUL 9		Formylglycine-dependent sulfatase, S1_8 family (EC 3.1.6.-)	-		Closest to formylglycine-dependent sulfatase, S1_8 family (59%)
PCAR9_p0110	PUL 9		Formylglycine-dependent sulfatase, S1_15 family (EC 3.1.6.8)	-		Closest to formylglycine-dependent sulfatase, S1_15 family (57.6%)
PCAR9_p0111	PUL 9		TonB-dependent receptor	+		Closest to tonB-dependent receptor (42.6%)
PCAR9_p0112	PUL 9		Formylglycine-dependent sulfatase, S1_15 family (EC 3.1.6.-)	+		Closest to formylglycine-dependent sulfatase, S1_15 family (61.2%)
PCAR9_p0113	PUL 9	sglT	Sodium/glucose symporter SglT	+	Sodium/glucose symporter SglT (52.7%), emb|D78137.1, Vibrio parahaemolyticus
PCAR9_p0114	N/A		Putative protein of unknown function	-
