# Supplementary material for: Evolutionary Evidence of Algal Polysaccharide Degradation Acquisition by Pseudoalteromonas carrageenovora 9T to Adapt to Macroalgal Niches
Source: Front Microbiol. 2018 Nov 22;9:2740. doi: 10.3389/fmicb.2018.02740 (PMC6262041; doi:10.3389/fmicb.2018.02740)
Supplement: Supplementary file 6 [file Table_6.XLSX]

## Sheet: Feuil1
Table S6. Screening of genes and gene clusters involved in carbohydrate degradation from the genome of Pseudoalteromonas carrageenovora 9T found in other Pseudoalteromonas genomes that may have been acquired from HGT. Genes or cluster of genes are considered present when the identity between sequences reaches at least 30% and 80% of coverage. Presence of genes or gene clusters are indicated by 1,…
		Chromosome a											Chromosome b			Plasmid
Name in the 16S rRNA gene phylogeny	Genome(s) of the same species analyzed in the MicroScope platform	Cellulose synthesis (bcs) operon (PCAR9_a20703-PCAR9_a20711)	Levansucrase, GH68 family and levanase, GH32 family (PCAR9_a30563-PCAR9_a30564)	Alginate lyase, PL7_5 family (PCAR9_a20415)	Alginate lyase, CBM16-PL18 family (PCAR9_a31210)	PUL 1: Alginate operon (PCAR9_a20869-PCAR9_a20882)	PUL 3: D_galactose degradation pathways I and II (PCAR9_a31469-PCAR9_a31485)	Laminarinase, GH16 family (PCAR9_a21197)	Laminarinase, GH16 family (PCAR9_a30350)	Sulfatase, S4 family (PCAR9_a21062)	Arylsulfatase, S4 family (PCAR9_a30578)	Alpha-xylosidase, GH31 family (PCAR9_a31657)	PUL 4: Extracellular sucrose utilization (PCAR9_b0346-PCAR9_b0351)	PUL 5: Beta-1,3-glucan utilization (PCAR9_b0364-PCAR9_b0365)	PUL 6: Extracellular sucrose utilization (PCAR9_b0546-PCAR9_b0549)	PUL 7: Carrageenolytic operon (PCAR9_p0019-PCAR9_p0052)	PUL 7: Carrageenolytic operon, no GH82 (PCAR9_p0019-PCAR9_p0052)	PUL 8: Lambda-carrageenase operon (PCAR9_p0067-PCAR9_p0073)	PUL 9: Sulfatase cluster (PCAR9_p0107-PCAR9_p0113)	Number of genes or gene clusters common to those in the genome of P. carrageenovora
Pseudoalteromonas arctica A 37-1-2(T) (DQ787199)	Pseudoalteromonas arctica A 37-1-2	1	0	1	1	0	1	0	0	1	0	1	1	0	1	0	0	0	0	8
Pseudoalteromonas fuliginea KMM 216(T) (AF082563)	Pseudoalteromonas fuliginea KMM 216	1	0	1	1	1	1	0	0	0	0	0	1	1	1	0	1	0	0	9
Pseudoalteromonas haloplanktis(T) 545(T) (X67024)	Pseudoalteromonas haloplanktis 545= ATCC 14393	1	0	0	1	1	0	0	0	0	0	0	1	1	1	0	0	0	1	7
Pseudoalteromonas luteoviolacea B (CAPN01000053)	Pseudoalteromonas luteoviolacea B = ATCC 29581	1	0	0	0	0	0	0	1	0	0	0	0	1	0	0	0	0	0	3
Pseudoalteromonas marina mano4(T) (AY563031)	Pseudoalteromonas marina DSM 17587=mano4	1	0	1	0	1	1	0	0	0	0	0	1	1	1	0	0	0	0	7
Pseudoalteromonas sp. BSi20429 (DQ537506)	Pseudoalteromonas sp. BSi20429	1	0	1	1	1	1	0	1	1	0	0	0	1	1	0	0	0	0	9
Pseudoalteromonas sp. BSi20480 (DQ517868)	Pseudoalteromonas sp. BSi20480	1	0	1	0	1	1	0	0	0	0	0	1	1	1	0	0	0	0	7
Pseudoalteromonas sp. BSi20495 (DQ517869)	Pseudoalteromonas sp. BSi20495	1	0	1	1	1	1	0	0	0	0	0	1	1	1	0	0	0	0	8
Pseudoalteromonas sp. BSi20652 (NZ_BADT01000269)	Pseudoalteromonas sp. BSi20652	1	0	0	1	1	1	0	0	0	0	0	0	1	1	0	0	0	0	6
Pseudoalteromonas sp. Bsw20308 (NZ_CP013139)	Pseudoalteromonas sp. Bsw20308	1	0	1	1	1	1	0	0	0	0	0	1	1	1	0	1	0	0	9
Pseudoalteromonas sp. H71 (NZ_LODI01000041)	Pseudoalteromonas sp. H71	1	0	1	0	1	1	0	0	0	0	0	1	1	1	0	0	0	0	7
Pseudoalteromonas sp. NW 4327 (FR839670)	Pseudoalteromonas sp. NW 4327	1	1	1	1	1	1	0	0	0	0	1	1	1	1	0	0	0	0	10
Pseudoalteromonas sp. OCN003 (CP009888)	Pseudoalteromonas sp. OCN003	1	0	0	0	0	0	0	0	0	0	0	1	1	1	0	0	0	0	4
Pseudoalteromonas sp. P1-11 (NZ_LJSP01000002)	Pseudoalteromonas sp. P1-11	1	0	1	1	1	1	0	0	0	0	1	1	1	1	1	0	0	0	10
Pseudoalteromonas sp. P1-13-1a (NZ_LKDV01000071)	Pseudoalteromonas sp. P1-13-1a	1	0	1	1	1	1	0	0	0	0	1	1	1	1	0	1	0	0	10
Pseudoalteromonas sp. P1-25 (NZ_LKDW01000070)	Pseudoalteromonas sp. P1-25	1	0	1	1	1	1	0	0	0	0	1	1	1	1	1	0	0	0	10
Pseudoalteromonas sp. P1-30 (NZ_LKBC01000007)	Pseudoalteromonas sp. P1-30	1	0	1	1	1	0	0	0	0	0	1	1	1	1	0	0	0	0	8
Pseudoalteromonas sp. P1-8 (NZ_LJSO01000002)	Pseudoalteromonas sp. P1-8	1	0	0	0	0	1	0	1	0	0	0	1	1	1	0	0	0	0	6
Pseudoalteromonas sp. P1-9 (NZ_LKBD01000095)	Pseudoalteromonas sp. P1-9	1	0	0	0	0	0	0	0	0	0	0	1	1	0	0	0	0	0	3
Pseudoalteromonas sp. TAE56 (NZ_AUTN01000132)	Pseudoalteromonas sp. TAE56	1	0	1	1	1	1	0	1	0	0	0	1	1	1	0	0	0	0	9
Pseudoalteromonas sp. TB64 (NZ_AUTQ01000267)	Pseudoalteromonas sp. TB64	1	0	1	1	1	1	0	0	0	0	0	0	1	1	1	0	0	0	8
Pseudoalteromonas sp. UCD-33C (NZ_LJTB01000026)	Pseudoalteromonas sp. UCD-33C	1	0	0	0	0	0	0	1	0	0	0	1	1	1	0	0	0	0	5
Pseudoalteromonas sp. XI10 (NZ_LOPY01000029)	Pseudoalteromonas sp. XI10	1	0	0	0	0	0	0	0	0	0	0	1	1	1	0	0	0	0	4
Pseudoalteromonas spongiae UST010723-006(T) (AHCE02000026)	Pseudoalteromonas spongiae UST010723-006	1	0	0	0	0	0	0	0	0	0	0	0	0	0	0	0	0	0	1
Pseudoalteromonas telluritireducens Se-1-2-red(T) (114802)	Pseudoalteromonas telluritireducens Se-1-2-red=DSM 16098	1	1	1	1	1	1	0	0	0	0	1	1	1	1	0	0	0	0	10
Pseudoalteromonas hodoensis H7(T) (JN578478)	100 % seq. Id. with 16S rRNA gene from Pseudoalteromonas [agarivorans] S816	1	0	0	1	1	1	1	1	0	0	1	1	1	1	0	0	0	0	10
Pseudoalteromonas sp. UCD-SED14 (NZ_LHPH01000056)	Pseudoalteromonas porphyrae UCD-SED14	0	0	0	0	1	0	0	0	0	0	0	1	0	0	0	0	0	0	2
Pseudoalteromonas sp. SM9913 (NC_014803)	Pseudoalteromonas sp. SM9913	0	0	0	0	0	0	1	0	0	0	0	1	1	1	0	0	0	0	4
Pseudoalteromonas elyakovii 40MC(T) (JWIH01000002)	Pseudoalteromonas elyakovii 40MC=ATCC 700519	0	0	0	0	0	0	0	0	0	0	0	1	1	0	0	0	0	0	2
Pseudoalteromonas piscicida MB-1(T) (AF297959)	Pseudoalteromonas piscicida MB-1(T)=ATCC 15057(T)=JCM 20779(T)	0	0	0	0	0	0	0	0	0	0	0	1	1	0	0	0	0	0	2
Pseudoalteromonas sp. BMB (WGS PSBMB.1)	Pseudoalteromonas sp. BMB	0	0	0	0	0	0	0	0	0	0	0	1	1	0	0	0	0	0	2
Pseudoalteromonas sp. BSi20311 (DQ492734)	Pseudoalteromonas sp. BSi20311	0	0	0	0	0	0	0	0	0	0	0	1	1	1	0	0	0	0	3
Pseudoalteromonas sp. Bsi20439 (EF198383)	Pseudoalteromonas sp. Bsi20439	0	0	0	0	0	0	0	0	0	0	0	1	1	1	0	0	0	0	3
Pseudoalteromonas sp. NJ631 (NZ_AKXJ01000040)	Pseudoalteromonas sp. NJ631	0	0	0	0	0	0	0	0	0	0	0	1	1	0	0	0	0	0	2
Pseudoalteromonas sp. R3 (NZ_LJDF01000009)	Pseudoalteromonas sp. R3	0	0	0	0	0	0	0	0	0	0	0	1	1	0	0	0	0	0	2
Pseudoalteromonas tunicata D2(T) (AAOH01000015)	Pseudoalteromonas tunicata D2	0	0	0	0	0	0	0	0	0	0	0	1	1	0	0	0	0	0	2
Pseudoalteromonas undina 272(T) (NZ_AHCF02000019)	Pseudoalteromonas undina 272(T)=DSM 6065(T)=NCIMB 2128(T)	0	0	0	0	0	0	0	0	0	0	0	1	1	1	0	0	0	0	3
Pseudoalteromonas citrea CH10(T) (X82137)	Pseudoalteromonas citrea CH 10(T)= DSM 8771(T)=NCIMB 1889(T)	0	0	0	0	0	0	0	0	0	0	0	0	1	0	0	0	0	0	1
Pseudoalteromonas luteoviolacea CH101 (NZ_JPWZ01000020)	Pseudoalteromonas luteoviolacea CH101=NCIMB 2035	0	0	0	0	0	0	0	0	0	0	0	0	0	0	0	0	0	0	0
Pseudoalteromonas luteoviolacea CH114 (NZ_AUXT01000032)	Pseudoalteromonas luteoviolacea CH114=NCIMB 1942	0	0	0	0	0	0	0	0	0	0	0	0	0	0	0	0	0	0	0
Pseudoalteromonas luteoviolacea CH14 (NZ_AUXS01000080)	Pseudoalteromonas luteoviolacea CH14=NCIMB 1944	0	0	0	0	0	0	0	0	0	0	0	0	1	0	0	0	0	0	1
Pseudoalteromonas luteoviolacea CPMOR-1 (NZ_AUYC01000045)	Pseudoalteromonas luteoviolacea CPMOR-1	0	0	0	0	0	0	0	0	0	0	0	0	1	0	0	0	0	0	1
Pseudoalteromonas luteoviolacea H33 (NZ_AUXZ01000097)	Pseudoalteromonas luteoviolacea H33	0	0	0	0	0	0	0	0	0	0	0	0	1	0	0	0	0	0	1
Pseudoalteromonas luteoviolacea H33-S (NZ_AUXY01000116)	Pseudoalteromonas luteoviolacea H33-S	0	0	0	0	0	0	0	0	0	0	0	0	1	0	0	0	0	0	1
Pseudoalteromonas luteoviolacea HI1 (NZ_JWIC01000008)	Pseudoalteromonas luteoviolacea HI1	0	0	0	0	0	0	0	0	0	0	0	0	1	0	0	0	0	0	1
Pseudoalteromonas luteoviolacea S2607 (NZ_AUXV01000023)	Pseudoalteromonas luteoviolacea S2607	0	0	0	0	0	0	0	0	0	0	0	0	1	0	0	0	0	0	1
Pseudoalteromonas luteoviolacea S4047-1 (NZ_AUXU01000138)	Pseudoalteromonas luteoviolacea S4047-1	0	0	0	0	0	0	0	0	0	0	0	0	1	0	0	0	0	0	1
Pseudoalteromonas rubra CH18(T) (X82147)	Pseudoalteromonas rubra CH18(T)=DSM 6842(T)=ATCC 29570(T)	0	0	0	0	0	0	0	0	0	0	0	0	1	0	0	0	0	0	1
Pseudoalteromonas rubra OCN096 (NZ_LFZX01000337)	Pseudoalteromonas rubra OCN096	0	0	0	0	0	0	0	0	0	0	0	0	1	0	0	0	0	0	1
Pseudoalteromonas rubra S2471 (NZ_JXYA01000025)	Pseudoalteromonas rubra S2471	0	0	0	0	0	0	0	0	0	0	0	0	1	0	0	0	0	0	1
Pseudoalteromonas sp. 520P1 No. 423 (NZ_BBZB01000001)	Pseudoalteromonas sp. 520P1 No. 423 520P1 No. 423	0	0	0	0	0	0	0	0	0	0	0	0	1	0	0	0	0	0	1
Pseudoalteromonas sp. SCSIO 6842 (NZ_CP013611)	Pseudoalteromonas rubra SCSIO 6842	0	0	0	0	0	0	0	0	0	0	0	0	1	0	0	0	0	0	1
Pseudoalteromonas aestuariivivens DB-2(T) (KT366926)	None	0	0	0	0	0	0	0	0	0	0	0	0	0	0	0	0	0	0	0
Pseudoalteromonas agarivorans KMM 255(T) (AJ417594)	None	0	0	0	0	0	0	0	0	0	0	0	0	0	0	0	0	0	0	0
Pseudoalteromonas aliena SW19(T) (AY387858)	None	0	0	0	0	0	0	0	0	0	0	0	0	0	0	0	0	0	0	0
Pseudoalteromonas antartica CECT 4664(T) (X98336)	None	0	0	0	0	0	0	0	0	0	0	0	0	0	0	0	0	0	0	0
Pseudoalteromonas arabiensis k53(T) (LRUF01000013)	None	0	0	0	0	0	0	0	0	0	0	0	0	0	0	0	0	0	0	0
Pseudoalteromonas atlantica IAM 12927(T) (X82134)	None	0	0	0	0	0	0	0	0	0	0	0	0	0	0	0	0	0	0	0
Pseudoalteromonas aurantia Cerbom 208(T) (X82135)	None	0	0	0	0	0	0	0	0	0	0	0	0	0	0	0	0	0	0	0
Pseudoalteromonas byunsanensis FR1199(T) (MNAN01000033)	None	0	0	0	0	0	0	0	0	0	0	0	0	0	0	0	0	0	0	0
Pseudoalteromonas denitrificans Nygaard 1977(T) (X82138)	None	0	0	0	0	0	0	0	0	0	0	0	0	0	0	0	0	0	0	0
Pseudoalteromonas distincta ATCC 700518(T) (JWIG01000030)	None	0	0	0	0	0	0	0	0	0	0	0	0	0	0	0	0	0	0	0
Pseudoalteromonas donghaensis HJ51(T) (FJ754319)	None	0	0	0	0	0	0	0	0	0	0	0	0	0	0	0	0	0	0	0
Pseudoalteromonas espejiana 261(T) (X82143)	None	0	0	0	0	0	0	0	0	0	0	0	0	0	0	0	0	0	0	0
Pseudoalteromonas fenneropenaei rzy 34(T) (KR709258)	None	0	0	0	0	0	0	0	0	0	0	0	0	0	0	0	0	0	0	0
Pseudoalteromonas flavipulchra CH201(T) (AF297958)	None	0	0	0	0	0	0	0	0	0	0	0	0	0	0	0	0	0	0	0
Pseudoalteromonas fuliginea CIP 105339(T) (AF529062)	None	0	0	0	0	0	0	0	0	0	0	0	0	0	0	0	0	0	0	0
Pseudoalteromonas gelatinilytica NH153(T) (LRRU01000009)	None	0	0	0	0	0	0	0	0	0	0	0	0	0	0	0	0	0	0	0
Pseudoalteromonas issachenkonii KCTC 12958(T) (CP013350)	None	0	0	0	0	0	0	0	0	0	0	0	0	0	0	0	0	0	0	0
Pseudoalteromonas lipolytica LMEB 39(T) (FPAZ01000046)	None	0	0	0	0	0	0	0	0	0	0	0	0	0	0	0	0	0	0	0
Pseudoalteromonas luteoviolacea CH 130(T) (AUYB01000083)	None	0	0	0	0	0	0	0	0	0	0	0	0	0	0	0	0	0	0	0
Pseudoalteromonas maricaloris KMM 636(T) (AF144036)	None	0	0	0	0	0	0	0	0	0	0	0	0	0	0	0	0	0	0	0
Pseudoalteromonas mariniglutinosa KMM 3635(T) (AJ507251)	None	0	0	0	0	0	0	0	0	0	0	0	0	0	0	0	0	0	0	0
Pseudoalteromonas neustonica PAMC 28425(T) (BDDS01000056)	None	0	0	0	0	0	0	0	0	0	0	0	0	0	0	0	0	0	0	0
Pseudoalteromonas nigrifaciens DB 574(T) (X82146)	None	0	0	0	0	0	0	0	0	0	0	0	0	0	0	0	0	0	0	0
Pseudoalteromonas paragorgicola KMM 3548(T) (AY040229)	None	0	0	0	0	0	0	0	0	0	0	0	0	0	0	0	0	0	0	0
Pseudoalteromonas peptidolytica F12-50-A1(T) (AF007286)	None	0	0	0	0	0	0	0	0	0	0	0	0	0	0	0	0	0	0	0
Pseudoalteromonas phenolica O-BC30(T) (CP013187)	None	0	0	0	0	0	0	0	0	0	0	0	0	0	0	0	0	0	0	0
Pseudoalteromonas profundi TP162(T) (KT900238)	None	0	0	0	0	0	0	0	0	0	0	0	0	0	0	0	0	0	0	0
Pseudoalteromonas prydzensis MB8-11(T) (U85855)	None	0	0	0	0	0	0	0	0	0	0	0	0	0	0	0	0	0	0	0
Pseudoalteromonas ruthenica KMM300(T) (AF316891)	None	0	0	0	0	0	0	0	0	0	0	0	0	0	0	0	0	0	0	0
Pseudoalteromonas shioyasakiensis SE3(T) (AB720724)	None	0	0	0	0	0	0	0	0	0	0	0	0	0	0	0	0	0	0	0
Pseudoalteromonas tetraodonis GFC(T) (AF214730)	None	0	0	0	0	0	0	0	0	0	0	0	0	0	0	0	0	0	0	0
Pseudoalteromonas translucida KMM 520(T) (CP011034)	None	0	0	0	0	0	0	0	0	0	0	0	0	0	0	0	0	0	0	0
Pseudoalteromonas ulvae UL12(T) (AF172987)	None	0	0	0	0	0	0	0	0	0	0	0	0	0	0	0	0	0	0	0
Pseudoalteromonas xiamenensis Y2(T) (JN188399)	None	0	0	0	0	0	0	0	0	0	0	0	0	0	0	0	0	0	0	0
Pseudoalteromonas xishaensis E418(T) (JQ237129)	None	0	0	0	0	0	0	0	0	0	0	0	0	0	0	0	0	0	0	0
	Number of genomes with the gene or gene cluster of interest	26	2	16	16	19	18	2	6	2	0	8	32	47	27	3	3	0	1
