# Supplementary material for: Evolutionary Evidence of Algal Polysaccharide Degradation Acquisition by Pseudoalteromonas carrageenovora 9T to Adapt to Macroalgal Niches
Source: Front Microbiol. 2018 Nov 22;9:2740. doi: 10.3389/fmicb.2018.02740 (PMC6262041; doi:10.3389/fmicb.2018.02740)
Supplement: Supplementary file 7 [file Table_7.XLSX]

## Sheet: Feuil1
Table S7. Number of genes homologous to genes in the plasmid of Pseudoalteromonas carrageenovora 9T present in 62 Pseudoalteromonas replicons corresponding to 52 Pseudoalteromonas genomes. Only genes with a sequence coverage of at least 80% and a seq. Id. of 30% minimum were considered.
Label	Gene	Product	[Pseudoalteromonas] atlantica T6c	Pseudoalteromonas sp. P1-11	Pseudoalteromonas arctica A 37-1-2	Pseudoalteromonas haloplanktis ATCC 14393	Pseudoalteromonas sp. TB64	Pseudoalteromonas sp. P1-25	Pseudoalteromonas sp. Bsw20308 chromosome D172_RS NZ_CP013138	Pseudoalteromonas fuliginea KMM 216	Pseudoalteromonas sp. P1-13-1a	Pseudoalteromonas sp. BSi20429	Pseudoalteromonas telluritireducens DSM 16098	Pseudoalteromonas sp. BSi20495	Pseudoalteromonas sp. 520P1 No. 423 520P1 No. 423	Pseudoalteromonas sp. P1-30	Pseudoalteromonas sp. UCD-33C	Pseudoalteromonas sp. TAE56	Pseudoalteromonas sp. XI10	Pseudoalteromonas sp. BSi20480	Pseudoalteromonas ruthenica CP76	Pseudoalteromonas sp. BSi20652	Pseudoalteromonas marina DSM 17587 mano4	Pseudoalteromonas sp. P1-8	Pseudoalteromonas sp. H71	Pseudoalteromonas agarivorans S816	Pseudoalteromonas sp. NW 4327	Pseudoalteromonas sp. OCN003 chromosome OM33_ CP009889	Pseudoalteromonas tunicata D2	Pseudoalteromonas sp. P1-9	Pseudoalteromonas undina DSM 6065 NCIMB 2128	Pseudoalteromonas flavipulchra JG1	Pseudoalteromonas sp. BMB	Pseudoalteromonas piscicida ATCC 15057	Pseudoalteromonas piscicida JCM 20779	Pseudoalteromonas elyakovii ATCC 700519	Pseudoalteromonas piscicida S2724	Pseudoalteromonas sp. NJ631	Pseudoalteromonas citrea DSM 8771 NCIMB 1889	Pseudoalteromonas rubra OCN096	Pseudoalteromonas luteoviolacea B = ATCC 29581	Pseudoalteromonas rubra DSM 6842 ATCC 29570	Pseudoalteromonas sp. Bsi20439	Pseudoalteromonas sp. BSi20311	Pseudoalteromonas rubra SCSIO 6842 chromosome AT705_ CP013612	Pseudoalteromonas sp. SM9913 chromosome PSM_ NC_014803	Pseudoalteromonas luteoviolacea S4047-1	Pseudoalteromonas luteoviolacea H33	Pseudoalteromonas luteoviolacea H33-S
PCAR9_p0001	rep	Replication initiation protein	0	1	1	1	0	0	0	0	0	0	0	0	0	1	0	0	0	0	0	0	0	0	0	0	0	0	0	0	0	0	0	0	0	0	0	0	0	0	0	0	1	0	0	0	0	0	0
PCAR9_p0003	parA	Plasmid partition protein A	0	1	0	1	0	0	0	0	0	0	0	0	0	1	0	0	0	0	0	0	0	0	0	0	0	0	0	1	0	0	0	0	0	0	0	0	0	0	0	0	0	0	0	0	0	0	0
PCAR9_p0004	_	Putative transcriptional regulator for plasmid partitioning (parB family protein)	0	1	0	1	0	0	0	0	0	0	0	0	0	1	0	0	0	0	0	0	0	0	0	0	0	0	0	1	0	0	0	0	0	0	0	0	0	0	0	0	0	0	0	0	0	0	0
PCAR9_p0005	_	Putative conserved protein of unknown function	1	0	1	0	1	0	0	1	0	1	0	1	0	0	1	1	1	1	1	1	1	1	1	0	0	0	1	1	1	1	1	1	1	1	1	1	1	0	1	0	1	1	0	0	0	0	0
PCAR9_p0006	_	Putative high-affinity iron transporter	0	0	1	0	1	0	0	1	0	1	0	1	0	0	1	1	1	1	1	1	1	1	1	0	0	0	1	1	1	1	1	1	1	1	1	1	0	0	1	0	1	1	0	0	0	0	0
PCAR9_p0007	_	Putative conserved protein of unknown function	1	0	1	0	1	0	0	1	0	1	0	1	0	0	1	1	1	1	1	1	1	1	1	0	0	0	1	1	1	0	0	0	0	0	0	0	0	0	1	0	1	1	0	0	0	0	0
PCAR9_p0008	qseC	Two-component system, OmpR family, sensor histidine kinase QseC	1	0	1	0	1	0	0	1	0	1	0	1	1	0	1	1	1	1	1	1	1	1	1	0	0	1	1	1	1	1	1	1	1	1	1	1	0	0	1	0	1	1	0	0	0	0	0
PCAR9_p0009	qseB	QseB DNA-binding response regulator in two-component regulatory system with QseC	1	1	1	1	1	1	1	1	1	1	1	1	1	1	1	1	1	1	1	1	1	1	1	1	1	1	1	1	1	1	1	1	1	1	1	1	1	1	1	1	1	1	1	1	1	1	1
PCAR9_p0010	_	Putative conserved protein of unknown function	1	0	1	0	1	0	0	1	0	1	0	1	0	0	1	1	1	1	1	1	1	1	1	0	0	0	1	1	1	1	1	1	1	1	1	1	0	0	1	0	1	1	0	0	0	0	0
PCAR9_p0011	_	Oxidoreductase, short-chain dehydrogenase/reductase family	0	0	1	0	1	0	0	1	0	1	0	1	0	0	1	1	1	1	1	1	1	1	1	0	0	1	1	1	1	1	1	1	1	1	1	1	1	1	1	1	1	1	1	0	0	0	0
PCAR9_p0012	_	Long-chain acyl-CoA synthetase	0	0	1	0	1	0	0	1	0	1	0	1	0	0	1	1	1	1	1	1	1	1	1	0	0	0	1	1	1	1	1	1	1	1	1	1	0	0	1	0	1	1	0	0	0	0	0
PCAR9_p0013	fadD	Long-chain acyl-CoA synthetase	0	0	1	0	1	0	0	1	0	1	0	1	0	0	1	1	1	1	1	1	1	1	1	0	0	0	1	1	1	1	1	1	1	1	1	1	0	0	1	0	1	1	0	0	0	0	0
PCAR9_p0014	_	Putative thermostable hemolysin	0	0	1	0	1	0	0	1	0	1	0	1	0	0	1	1	1	1	1	1	1	1	1	0	0	0	1	1	1	1	1	1	1	1	1	1	0	0	1	0	1	1	0	0	0	0	0
PCAR9_p0016	_	Putative conserved protein of unknown function	0	1	1	1	1	1	0	1	1	1	1	1	1	1	1	1	1	1	1	1	1	1	1	1	1	1	1	1	1	1	1	1	1	1	1	1	1	1	1	1	1	1	1	0	1	1	1
PCAR9_p0017	_	Putative protein of unknown function	0	0	0	0	0	0	0	0	0	0	0	0	0	0	0	0	0	0	0	0	0	0	0	0	0	0	0	0	0	0	0	0	0	0	0	0	0	0	0	0	0	0	0	0	0	0	0
PCAR9_p0018	_	Putative protein of unknown function	0	1	0	0	0	0	0	0	0	0	0	0	0	0	0	0	0	0	0	0	0	0	0	0	0	0	0	0	0	0	0	0	0	0	0	0	0	0	0	0	0	0	0	0	0	0	0
PCAR9_p0019	_	Putative glycoside hydrolase, GH42 family	1	1	0	0	1	1	1	1	1	0	0	0	0	0	0	0	0	0	0	0	0	0	0	0	0	0	0	0	0	0	0	0	0	0	0	0	0	0	0	0	0	0	0	0	0	0	0
PCAR9_p0020	cgkA	Fragment of a kappa-carrageenase, GH16 family	0	0	0	0	1	1	1	1	1	0	0	0	0	0	0	0	0	0	0	0	0	0	0	0	0	0	0	0	0	0	0	0	0	0	0	0	0	0	0	0	0	0	0	0	0	0	0
PCAR9_p0021	cgkA	Fragment of a kappa-carrageenase, GH16 family	0	1	0	0	1	0	1	1	0	0	0	0	0	0	0	0	0	0	0	0	0	0	0	0	0	0	0	0	0	0	0	0	0	0	0	0	0	0	0	0	0	0	0	0	0	0	0
PCAR9_p0022	_	Formylglycine-dependent sulfatase, S1_nc family	1	1	0	0	1	1	1	1	1	0	0	0	0	0	0	0	0	0	0	0	0	0	0	0	0	0	0	0	0	0	0	0	0	0	0	0	0	0	0	0	0	0	0	0	0	0	0
PCAR9_p0023	_	N-acetylgalactosamine-6-sulfatase, S1_19 family	1	1	0	1	1	1	1	1	1	0	0	0	1	1	1	0	1	0	0	0	0	1	0	0	0	0	0	0	0	0	0	0	0	0	0	0	0	0	0	0	0	0	0	0	1	1	1
PCAR9_p0024	_	UnbV_ASPIC associated to VCBS repeats	1	1	1	0	1	1	1	1	1	1	1	1	0	0	0	0	0	0	0	0	0	0	0	0	0	0	0	0	0	0	0	0	0	0	0	0	0	0	0	0	0	0	0	0	0	0	0
PCAR9_p0025	_	Putative conserved protein of unknown function	0	1	0	0	1	0	1	1	0	0	0	0	0	0	0	1	0	0	0	0	0	0	0	0	0	0	0	0	0	0	0	0	0	0	0	0	0	0	0	0	0	0	0	0	0	0	0
PCAR9_p0026	_	TonB-dependent receptor	1	1	1	1	1	1	1	1	1	1	1	0	1	0	0	0	0	1	0	0	0	0	0	0	0	0	1	0	0	0	0	0	0	0	0	0	0	0	0	0	0	0	0	0	0	0	0
PCAR9_p0027	_	Ig-like protein, group 2	1	1	0	0	1	1	1	1	1	0	0	0	0	0	0	0	0	0	0	0	0	0	0	0	0	0	0	0	0	0	0	0	0	0	0	0	0	0	0	0	0	0	0	0	0	0	0
PCAR9_p0028	cgiA	Iota-carrageenase, GH82 family	0	1	0	0	1	1	0	0	0	0	0	0	0	0	0	0	0	0	0	0	0	0	0	0	0	0	0	0	0	0	0	0	0	0	0	0	0	0	0	0	0	0	0	0	0	0	0
PCAR9_p0029	_	Glycoside hydrolase, GH16 family	1	1	0	0	1	1	1	1	1	0	0	0	0	0	0	0	0	0	0	0	0	0	0	0	0	0	0	0	0	0	0	0	0	0	0	0	0	0	0	0	0	0	0	0	0	0	0
PCAR9_p0030	_	UnbV_ASPIC associated to VCBS repeats	1	1	1	0	1	1	1	1	1	1	1	1	0	0	0	0	0	0	0	0	0	0	0	0	0	0	0	0	0	0	0	0	0	0	0	0	0	0	0	0	0	0	0	0	0	0	0
PCAR9_p0031	_	TonB-dependent receptor	0	1	0	0	1	1	1	1	1	0	0	0	0	0	0	0	0	0	0	0	0	0	0	0	0	0	0	0	0	0	0	0	0	0	0	0	0	0	0	0	0	0	0	0	0	0	0
PCAR9_p0032	_	Doubled CXXCH motif protein	1	1	1	1	1	1	1	1	1	0	0	0	1	1	1	0	1	0	1	0	0	1	0	0	0	1	0	1	0	0	0	0	0	0	0	0	0	0	0	0	0	0	0	0	0	0	0
PCAR9_p0033	_	TPR repeat-containing protein (fragment)	0	1	1	1	1	1	1	0	1	0	0	0	0	1	0	0	0	0	1	0	0	0	0	0	0	1	0	0	0	0	0	0	0	0	0	0	0	0	0	0	0	0	0	0	0	0	0
PCAR9_p0034	_	N-acetylgalactosamine-6-sulfatase, S1_19 family	1	1	1	1	1	1	1	1	1	1	0	0	1	1	0	0	1	0	0	0	0	0	0	0	0	1	0	0	0	0	0	0	0	0	0	0	0	0	0	0	0	0	0	0	0	0	0
PCAR9_p0035	_	Galactonate dehydratase	1	1	0	0	1	1	1	1	1	0	0	0	0	0	0	0	0	0	0	0	0	0	0	0	0	0	0	0	0	0	0	0	0	0	0	0	0	0	0	0	0	0	0	0	0	0	0
PCAR9_p0036	_	Putative sugar lactone lactonase	0	1	1	0	1	1	1	1	1	1	1	1	1	1	1	1	0	1	0	1	1	0	1	1	1	0	0	0	0	0	0	0	0	0	0	0	0	0	0	0	0	0	0	0	0	0	0
PCAR9_p0037	_	Sugar permease (MFS)	1	1	1	1	1	1	1	1	1	1	1	1	0	0	0	0	0	0	1	0	0	0	0	0	0	1	0	1	0	1	1	1	1	1	1	1	0	0	0	0	0	0	0	0	0	0	0
PCAR9_p0038	_	Short-chain dehydrogenase/reductase	1	1	1	1	1	1	1	1	1	1	1	1	1	1	1	1	1	1	1	1	1	1	1	1	1	1	1	1	1	1	1	1	1	1	1	1	1	1	1	1	1	1	1	1	1	1	1
PCAR9_p0039	_	Putative conserved protein of unknown function	0	1	0	0	1	1	1	1	1	0	0	0	0	0	0	0	0	0	0	0	0	0	0	0	0	0	0	0	0	0	0	0	0	0	0	0	0	0	0	0	0	0	0	0	0	0	0
PCAR9_p0040	dauA	3,6-anhydro-D-galactose dehydrogenase	1	1	1	1	1	1	1	1	1	1	1	1	1	1	1	1	1	1	1	1	1	1	1	1	1	1	1	1	1	1	1	1	1	1	1	1	1	1	1	1	1	1	1	1	1	1	1
PCAR9_p0041	dauB	3,6-anhydro-D-galactonate cycloisomerase	1	1	0	0	1	1	1	1	1	0	1	0	0	0	0	0	0	0	0	0	0	0	0	0	0	0	0	0	0	0	0	0	0	0	0	0	0	0	0	0	0	0	0	0	0	0	0
PCAR9_p0042	dauC	2-keto-3-deoxy-D-galactonate kinase	1	1	1	0	1	1	1	1	1	1	1	1	1	1	0	0	0	1	0	1	1	0	1	1	1	0	0	0	0	0	0	0	0	0	0	0	0	0	0	0	0	0	0	0	0	0	0
PCAR9_p0043	dauD	2-keto-3-deoxy-D-galactonate aldolase	1	1	1	0	1	1	1	1	1	0	1	1	0	0	0	0	0	0	0	0	0	0	0	0	0	0	0	0	0	0	0	0	0	0	0	0	1	0	0	0	0	0	0	0	1	0	0
PCAR9_p0044	dgoR	Galactonate operon transcriptional repressor	1	1	1	1	1	1	1	1	1	1	1	1	1	1	1	1	1	1	1	1	1	1	1	1	1	0	0	0	1	0	0	0	0	0	0	0	1	1	0	1	0	0	0	0	1	1	1
PCAR9_p0045	_	GntR-type transcriptional regulator	1	1	1	1	1	1	1	1	1	1	1	1	1	1	1	1	1	1	1	1	1	1	1	1	1	0	0	0	1	0	0	0	0	0	0	0	0	0	0	0	0	0	0	0	0	0	0
PCAR9_p0046	_	TonB-dependent receptor	1	1	1	1	1	1	1	1	1	1	1	1	1	1	1	1	1	1	1	1	1	1	1	1	1	0	1	0	0	1	1	1	1	1	1	1	0	1	1	0	0	0	0	0	0	0	0
PCAR9_p0047	_	Uncharacterized HTH-type transcriptional regulator in cgkA 5'region (fragment C-terminal)	0	1	0	0	0	1	1	1	1	0	0	0	0	0	0	0	0	0	0	0	0	0	0	0	0	0	0	0	0	0	0	0	0	0	0	0	0	0	0	0	0	0	0	0	0	0	0
PCAR9_p0048	cgkA	Kappa-carrageenase, GH16 family	0	1	0	0	1	1	1	1	1	0	0	0	0	0	0	0	0	0	0	0	0	0	0	0	0	0	0	0	0	0	0	0	0	0	0	0	0	0	0	0	0	0	0	0	0	0	0
PCAR9_p0049	cgkB	Fragment of a kappa-carrageenase, GH16 family (N-terminal)	0	1	0	0	0	1	1	1	1	0	0	0	0	0	0	0	0	0	0	0	0	0	0	0	0	0	0	0	0	0	0	0	0	0	0	0	0	0	0	0	0	0	0	0	0	0	0
PCAR9_p0050	_	Putative 2-keto-4-pentenoate hydratase	0	1	1	1	1	1	1	1	1	1	0	1	0	0	0	1	0	0	0	1	0	0	0	0	0	0	1	0	0	0	0	0	0	0	0	0	0	0	0	0	0	0	0	0	0	0	0
PCAR9_p0052	cgIA	Pre-lambda-carrageenase, GH150 family	0	0	0	0	0	0	0	0	0	0	0	0	0	0	0	0	0	0	0	0	0	0	0	0	0	0	0	0	0	0	0	0	0	0	0	0	0	0	0	0	0	0	0	0	0	0	0
PCAR9_p0053	_	LysR Transcriptional Regulator Family	1	1	1	1	1	1	1	1	1	1	1	1	1	1	1	1	1	1	0	1	1	1	1	1	1	1	1	1	1	1	1	1	1	1	1	1	1	1	1	1	1	1	0	1	1	1	1
PCAR9_p0054	_	Oxidoreductase, FAD/FMN-binding	0	1	1	0	1	1	0	1	1	1	1	1	0	1	1	1	1	1	0	1	1	1	1	1	1	0	0	0	0	0	0	0	0	0	0	0	0	0	0	0	0	0	0	0	0	0	0
PCAR9_p0055	_	Putative protein of unknown function	0	1	0	1	1	1	0	0	0	1	0	1	0	1	1	1	1	0	0	0	1	0	0	1	0	0	0	0	0	0	0	0	0	0	0	0	0	0	1	0	0	0	0	0	0	0	0
PCAR9_p0056	_	Putative protein of unknown function	0	1	0	1	0	1	0	0	0	1	0	1	0	1	0	1	0	0	0	0	1	0	0	1	0	0	0	0	0	0	0	0	0	0	0	0	0	0	0	0	0	0	0	0	0	0	0
PCAR9_p0057	repA	Putative initiator Replication protein	0	1	0	1	0	1	0	0	0	0	0	0	0	1	0	1	0	0	0	0	1	0	0	1	0	0	0	0	0	0	0	0	0	0	0	0	0	0	0	0	0	0	0	0	0	0	0
PCAR9_p0058	_	Putative protein of unknown function	0	1	0	1	1	1	0	0	0	1	0	1	0	1	1	1	1	0	0	0	1	0	0	1	0	0	0	0	0	0	0	0	0	0	0	0	0	0	1	0	0	0	0	0	0	0	0
PCAR9_p0059	_	Putative conserved protein of unknown function	0	0	0	0	0	0	0	0	0	0	0	0	0	0	0	0	0	0	0	0	0	0	0	0	0	0	0	0	0	0	0	0	0	0	0	0	0	0	0	0	0	0	0	0	0	0	0
PCAR9_p0060	_	Putative protein of unknown function	0	1	0	1	1	1	0	0	0	1	0	1	1	1	1	1	1	0	0	0	1	0	0	1	0	0	0	0	0	0	0	0	0	0	0	0	0	0	0	0	0	0	0	0	0	0	0
PCAR9_p0061	_	Putative protein of unknown function	0	0	0	1	0	0	0	0	0	0	0	0	0	1	1	1	1	0	0	0	0	0	0	0	0	0	0	0	0	0	0	0	0	0	0	0	0	0	0	0	0	0	0	0	0	0	0
PCAR9_p0062	_	Putative conserved protein of unknown function	0	0	0	0	0	0	0	0	0	1	0	0	0	0	0	0	0	0	0	0	0	0	0	0	0	0	0	0	0	0	0	0	0	0	0	0	0	0	0	0	0	0	0	0	0	0	0
PCAR9_p0063	_	Putative conserved protein of unknown function	0	1	0	1	0	0	0	1	0	0	0	1	0	1	0	0	0	1	0	0	0	0	0	0	0	0	0	0	0	0	0	0	0	0	0	0	1	0	0	0	0	1	0	1	0	0	0
PCAR9_p0064	_	Putative DNA replication terminus site-binding protein	0	1	0	1	0	0	0	0	0	0	0	0	0	1	0	0	0	0	0	0	0	0	0	0	0	0	0	1	0	0	0	0	0	0	0	0	0	0	0	0	0	0	0	0	0	0	0
PCAR9_p0065	_	Tyrosine recombinase XerD (C-terminal fragment) - catalytic domain	1	1	1	1	0	0	1	1	0	0	0	0	1	1	0	0	0	0	0	0	1	0	0	0	0	0	1	1	0	1	1	1	1	0	1	0	0	1	1	0	0	0	0	0	0	1	1
PCAR9_p0066	_	Putative protein of unknown function	0	1	0	1	0	0	0	0	0	0	0	0	0	1	0	0	0	0	0	0	0	0	0	0	0	0	0	1	0	0	1	0	0	0	0	0	0	0	0	0	0	0	0	0	0	0	0
PCAR9_p0067	_	Formylglycine-dependent sulfatase, S1_8 family	0	1	1	1	0	0	0	0	0	0	0	0	0	0	0	0	0	0	0	0	0	0	0	0	0	0	0	0	0	0	0	0	0	0	0	0	0	0	0	0	0	0	0	0	0	0	0
PCAR9_p0068	CglA	Pre-lambda-carrageenase, GH150 family	0	0	0	0	0	0	0	0	0	0	0	0	0	0	0	0	0	0	0	0	0	0	0	0	0	0	0	0	0	0	0	0	0	0	0	0	0	0	0	0	0	0	0	0	0	0	0
PCAR9_p0069	_	Alpha-1,3-galactosidase, GH110 family (EC 3.2.1.-)	0	0	0	0	0	0	0	0	0	0	0	0	0	0	0	0	0	0	0	0	0	0	0	0	0	0	0	0	0	0	0	0	0	0	0	0	0	0	0	0	0	0	0	0	0	0	0
PCAR9_p0070	_	Alpha-1,3-galactosidase, GH110 family (EC 3.2.1.-)	0	0	0	0	0	0	0	0	0	0	0	0	0	0	0	0	0	0	0	0	0	0	0	0	0	0	0	0	0	0	0	0	0	0	0	0	0	0	0	0	0	0	0	0	0	0	0
PCAR9_p0071	_	Formylglycine-dependent sulfatase, S1_8 family	1	1	1	1	0	0	0	0	0	0	0	0	0	0	0	0	0	0	0	0	0	0	0	0	0	0	0	0	0	0	0	0	0	0	0	0	0	0	0	0	0	0	0	0	0	0	0
PCAR9_p0072	_	Beta-galactosidase, GH2 family	0	0	0	0	0	0	0	0	0	0	0	0	0	0	0	0	0	0	0	0	0	0	0	0	0	0	0	0	0	0	0	0	0	0	0	0	0	0	0	0	0	0	0	0	0	0	0
PCAR9_p0073	_	HTH-type transcriptional regulator GalS	1	1	1	1	1	1	1	1	1	1	1	1	1	1	1	1	1	1	1	1	1	1	1	1	1	1	1	1	1	1	1	1	1	1	1	1	1	1	1	1	1	1	1	1	0	0	0
PCAR9_p0074	_	Sodium:melibiose symporter (MFS)	1	0	0	0	0	0	0	0	0	0	0	0	0	0	0	0	0	0	0	0	0	0	0	0	0	0	0	0	0	0	0	0	0	0	0	0	0	0	0	0	0	0	0	0	0	0	0
PCAR9_p0075	_	Conserved protein of unknown function	0	0	0	0	0	0	0	0	0	0	0	0	0	0	0	0	0	0	0	0	1	0	0	0	0	0	0	0	0	0	0	0	0	0	0	0	0	0	0	0	0	0	0	0	0	0	0
PCAR9_p0076	_	Conserved protein of unknown function	0	1	0	1	0	1	0	0	1	0	0	0	0	0	1	0	1	1	0	0	1	1	1	1	0	0	1	1	1	1	1	0	0	0	0	0	0	0	0	1	0	0	0	0	0	0	0
PCAR9_p0077	_	Acyltransferase 3	0	0	0	1	0	1	0	0	1	0	1	0	1	0	0	0	0	0	1	0	0	0	0	1	0	0	0	1	0	0	0	0	0	1	1	1	1	1	0	1	0	0	0	0	1	1	1
PCAR9_p0078	_	Signal transduction histidine kinase	0	0	0	1	0	1	0	0	1	0	0	0	1	0	0	0	0	0	0	0	0	0	0	1	0	0	1	0	0	1	1	0	0	0	0	0	1	1	0	1	0	0	1	0	1	1	1
PCAR9_p0079	_	Nitrate/nitrite response regulator protein NarL	1	1	1	1	1	1	1	1	1	1	1	1	1	1	1	1	1	1	1	1	1	1	1	1	1	1	1	1	1	1	1	1	1	1	1	1	1	1	1	1	1	1	1	1	1	1	1
PCAR9_p0080	YoeC	Probable integrase/recombinase	0	1	1	0	0	0	0	0	1	1	0	0	0	0	0	1	0	0	0	0	1	1	0	1	1	1	0	0	1	0	0	1	1	0	0	0	0	0	0	0	0	0	0	1	0	0	0
PCAR9_p0081	_	Putative protein of unknown function	0	0	0	0	0	0	0	0	0	0	0	0	0	0	0	0	0	0	0	0	0	0	0	0	0	0	0	0	0	0	0	0	0	0	0	0	0	0	1	0	0	0	0	0	0	0	0
PCAR9_p0082	_	Putative protein of unknown function	0	1	0	0	0	0	0	1	0	1	0	1	0	1	0	1	0	0	1	0	0	0	0	1	0	0	0	0	0	0	0	0	0	0	0	0	0	0	0	0	0	0	0	0	0	0	0
PCAR9_p0083	_	Putative protein of unknown function	0	0	0	0	0	0	0	0	0	1	0	1	0	0	0	1	0	0	1	0	0	0	0	0	0	0	0	0	0	0	0	0	0	0	0	0	0	0	0	0	0	0	0	0	0	0	0
PCAR9_p0084	_	Endonuclease I	0	1	1	1	1	1	1	1	1	1	1	1	0	1	1	1	1	1	0	1	1	1	1	1	1	0	1	0	1	1	1	1	1	1	1	1	1	0	1	0	1	1	0	1	1	1	1
PCAR9_p0085	_	Putative protein of unknown function	0	0	0	0	0	0	0	0	1	1	0	0	0	0	0	0	0	0	0	0	0	0	0	0	1	0	0	0	0	0	0	0	0	0	0	0	0	0	0	0	0	0	0	0	0	0	0
PCAR9_p0086	umuD	DNA polymerase V, subunit D	1	1	1	1	1	1	0	1	1	1	1	1	1	1	1	1	1	1	0	1	1	1	1	1	1	0	1	0	1	0	0	0	0	0	0	0	1	0	1	0	1	1	0	0	1	1	1
PCAR9_p0087	umuC	DNA polymerase V, subunit C	1	1	1	1	1	1	0	1	1	1	1	1	1	1	1	1	1	1	0	1	1	1	1	1	1	0	1	1	1	0	0	0	0	0	0	0	1	0	1	0	1	1	0	0	1	1	1
PCAR9_p0088	_	Conserved protein of unknown function	0	0	1	0	0	1	0	0	0	0	0	0	0	0	1	0	0	0	1	0	0	1	0	1	0	0	0	0	0	0	0	0	0	0	0	0	0	0	1	0	0	0	0	0	0	0	0
PCAR9_p0090	_	Chromosome segregation ATPase from phage origin, putative coiled-coil	0	0	0	0	0	0	0	0	0	1	0	0	0	1	0	0	0	0	0	0	1	0	1	1	0	0	0	0	1	0	1	0	0	0	0	0	0	0	1	0	0	0	0	1	0	0	0
PCAR9_p0091	_	Putative protein of unknown function	1	0	0	1	0	0	0	0	0	0	0	0	1	0	1	0	1	0	1	0	1	1	1	0	0	0	1	1	1	1	1	0	0	0	1	1	1	1	1	1	1	1	0	1	0	0	0
PCAR9_p0093	YoeC	Probable integrase/recombinase	0	1	1	0	0	0	0	0	1	1	0	0	0	0	0	1	0	0	0	0	1	1	0	1	1	1	0	0	1	0	0	1	1	0	0	0	0	0	0	0	0	0	0	1	0	0	0
PCAR9_p0094	_	Conserved membrane protein of unknown function	0	0	0	0	0	0	0	0	0	0	0	0	0	0	0	0	0	0	0	0	0	0	0	0	0	0	0	0	0	0	0	0	0	0	0	0	0	0	0	0	0	0	0	0	0	0	0
PCAR9_p0095	_	Putative retron-type reverse transcriptase	0	0	0	0	0	0	0	0	0	0	0	0	0	0	0	0	0	0	0	0	0	0	0	0	0	0	0	0	0	0	0	0	0	0	0	0	0	0	0	0	0	0	0	0	0	0	0
PCAR9_p0096	_	Putative membrane protein of unknown function	1	0	0	0	0	0	0	0	0	0	0	0	0	0	0	0	0	0	1	0	0	0	0	0	0	0	0	0	0	0	0	0	0	0	0	0	0	0	0	0	0	0	0	0	0	0	0
PCAR9_p0097	_	Putative membrane protein of unknown function	0	0	0	0	0	0	0	0	0	0	0	0	0	0	0	0	0	0	0	0	0	0	0	0	0	0	0	0	1	0	0	0	0	0	0	0	0	0	0	0	0	0	0	0	0	0	0
PCAR9_p0098	YwnH	Putative phosphinothricin acetyltransferase	0	1	0	1	0	1	0	0	1	0	1	1	1	1	0	0	0	1	0	0	1	0	0	1	1	0	0	0	0	0	0	0	0	0	0	0	0	0	0	0	0	1	0	1	1	0	0
PCAR9_p0099	_	Putative transposase (fragment, C-terminal)	0	0	1	0	1	1	0	1	0	0	0	1	1	0	1	0	0	0	0	1	0	0	0	0	0	0	1	0	0	1	0	0	0	1	0	0	0	0	0	0	1	1	0	0	0	1	1
PCAR9_p0100	_	Putative protein of unknown function	0	0	0	0	0	0	0	1	0	0	0	1	0	0	1	0	0	0	0	1	0	0	0	0	0	0	0	0	0	1	0	1	1	0	0	0	0	0	0	0	1	0	0	0	0	0	0
PCAR9_p0101	_	Putative integrase/recombinase y4qK	0	0	1	0	1	1	1	1	0	0	0	1	0	0	1	0	0	0	0	1	1	0	0	0	0	0	1	0	0	1	0	1	1	1	1	1	1	0	0	0	1	1	0	0	0	0	0
PCAR9_p0102	_	Putative protein of unknown function	0	0	0	0	0	0	0	0	0	0	0	0	0	0	0	0	0	0	0	0	0	0	0	0	0	0	0	0	0	0	0	0	0	1	0	0	0	0	0	0	1	0	0	0	0	0	0
PCAR9_p0106	lrhA	Probable HTH-type transcriptional regulator	1	0	0	0	0	0	0	0	0	0	0	0	1	0	1	0	0	0	1	0	0	0	0	0	0	0	0	0	0	0	0	0	0	0	0	0	1	1	0	1	0	1	0	0	0	0	0
PCAR9_p0107	galK	Galactokinase	1	1	1	1	1	1	1	1	1	1	1	1	1	1	0	1	0	1	0	1	1	0	1	1	1	0	0	0	0	0	0	0	0	0	0	0	0	0	0	0	0	0	0	0	0	0	0
PCAR9_p0108	_	Doubled CXXCH motif protein	1	1	1	1	1	1	1	1	1	0	0	0	1	1	1	0	1	0	1	0	0	1	0	0	0	1	0	1	0	0	0	0	0	0	0	0	0	0	0	0	0	0	0	0	0	0	0
PCAR9_p0109	_	Formylglycine-dependent sulfatase, S1_8 family	1	1	1	1	1	0	0	0	0	0	0	0	0	0	0	0	0	0	0	0	0	0	0	0	0	0	0	0	0	0	0	0	0	0	0	0	0	0	0	0	0	0	0	0	0	0	0
PCAR9_p0110	_	Formylglycine-dependent sulfatase, S1_15 family	1	0	0	1	0	1	0	0	1	0	0	0	0	0	0	0	0	0	0	0	0	0	0	0	0	0	0	0	0	0	0	0	0	0	0	0	0	0	0	0	0	0	0	0	0	0	0
PCAR9_p0111	_	TonB-dependent receptor	1	1	1	1	1	1	1	1	1	1	1	0	1	0	0	0	0	1	0	0	0	0	0	0	0	0	0	0	0	0	0	0	0	0	0	0	0	0	0	0	0	0	0	0	0	0	0
PCAR9_p0112	_	Formylglycine-dependent sulfatase, S1_15 family	1	0	0	1	0	0	1	1	0	0	0	0	0	0	0	0	0	0	0	0	0	0	0	0	0	1	0	1	0	0	0	0	0	0	0	0	0	0	0	0	0	0	0	0	0	0	0
PCAR9_p0113	sglT	Sodium/glucose symporter SglT	1	1	1	1	0	1	0	0	1	0	1	1	1	1	1	1	1	0	1	0	1	1	0	1	1	0	0	0	1	0	0	0	0	0	0	0	0	0	0	0	0	0	0	0	0	0	0
PCAR9_p0114	_	Putative protein of unknown function	0	0	0	0	0	0	0	0	0	0	0	0	0	0	0	0	0	0	0	0	0	0	0	0	0	0	0	0	0	0	0	0	0	0	0	0	0	0	1	0	0	0	0	0	0	0	0
		SUM	43	66	48	47	57	56	42	58	50	44	27	43	31	39	39	38	34	31	30	30	41	32	29	32	22	17	28	29	28	25	24	23	23	22	22	21	20	15	28	14	25	25	8	13	15	15	15
[truncated: 15 more columns]
