# Supplementary material for: Evolutionary Evidence of Algal Polysaccharide Degradation Acquisition by Pseudoalteromonas carrageenovora 9T to Adapt to Macroalgal Niches
Source: Front Microbiol. 2018 Nov 22;9:2740. doi: 10.3389/fmicb.2018.02740 (PMC6262041; doi:10.3389/fmicb.2018.02740)
Supplement: Supplementary file 8 [file Table_8.XLSX]

## Sheet: Homologous genes
Table S8. List of the proteins corresponding to the gene clusters PCAR9_p0019-PCAR9_p0052 and PCAR9_p0067-PCAR9_p0073 on the plasmid of Pseudoalteromonas carrageenovora 9T in the respective genomes of the Gammaproteobacteria [Pseudoalteromonas atlantica] T6c, the Planctomycetes Rhodopirellula sp. SWK7, and of the Bacteroidetes Zobellia galactanivorans DsijT and Flavobacteriaceae bacterium S85. Ge…
Pseudoalteromonas atlantica T6c	Pseudoalteromonas carrageenovora orthologous genes	Putative function	Sequence identity
Patl_0879	PCAR9_p0028	Iota-carrageenase, family GH82	26.22%
Patl_0880	PCAR9_p0029	Glycoside hydrolase, family GH16	69.62%
Patl_0881	No homologous gene	sulfatase	-
PatlAM_0943	No homologous gene	protein of unknown function	-
PatlAM_0944	No homologous gene	protein of unknown function	-
Patl_0882	No homologous gene	hypothetical protein	-
Patl_0883	No homologous gene	hypothetical protein	-
Patl_0884	No homologous gene	hypothetical protein	-
Patl_0885	PCAR9_p0019	Putative conserved protein of unknown function	72.63%
Patl_0886	PCAR9_p0027	Ig-like protein, group 2	46.14%
Patl_0887	PCAR9_p0026	TonB-dependent receptor	63.26%
Patl_0888	PCAR9_p0022	Formylglycine-dependent sulfatase, family S1_nc	69.14%
Patl_0889	PCAR9_p0023, PCAR9_p0034	N-acetylgalactosamine-6-sulfatase, family S1_19	68.51%, 37.01%
Patl_0890	PCAR9_p0024, PCAR9_p0030	UnbV_ASPIC associated to VCBS repeats	53.17%, 43.6%
Patl_0891	No homologous gene	sulfatase	-
Patl_0892	No homologous gene	fumarate reductase/succinate dehydrogenase flavoprotein-like protein	-
Patl_0893	No homologous gene	hypothetical protein	-
Patl_0894	PCAR9_p0044,PCAR9_p0045	GntR-type transcriptional regulator	60.66%, 65.06%
Patl_0895	PCAR9_p0023, PCAR9_p0034	N-acetylgalactosamine-6-sulfatase, family S1_19	38.68%, 64.57%
Patl_0896	PCAR9_p0040	3,6-anhydro-D-galactose dehydrogenase (dauA)	61.52%
Patl_0897	PCAR9_p0041	3,6-anhydro-D-galactonate cycloisomerase (dauB)	81.82%
Patl_0898	PCAR9_p0042	2-keto-3-deoxy-D-galactonate kinase (dauC)	39.38%
Patl_0899	PCAR9_p0043	2-keto-3-deoxy-D-galactonate aldolase (dauD)	55.45%
Patl_0900	PCAR9_p0037	Sugar permease (MFS)	67.19%
Patl_0901	PCAR9_p0044,PCAR9_p0045	GntR-type transcriptional regulator	65.55%, 68.91%
Patl_0902	No homologous gene	hypothetical protein	-
PatlAM_0966	No homologous gene	protein of unknown function	-
Patl_0903	No homologous gene	hypothetical protein	-
Patl_0904	No homologous gene	hypothetical protein	-
Patl_0905	No homologous gene	MerR family transcriptional regulator	-
Patl_0906	No homologous gene	short-chain dehydrogenase/reductase SDR	-
Patl_0907	No homologous gene	hypothetical protein	-
Patl_0908	No homologous gene	hypothetical protein	-
Patl_0909	No homologous gene	hypothetical protein	-
PatlAM_0974	No homologous gene	protein of unknown function	-
Patl_0910	No homologous gene	beta-L-arabinofuranosidase, family GH127	-
Zobellia galactanivorans DsiJT	Pseudoalteromonas carrageenovora homologous genes	Putative function	Sequence identity
ZGAL_2194	No homologous gene	Sulfatase, family S1-20	-
ZGAL_2195	No homologous gene	TonB-dependent Receptor	-
ZGAL_2196	PCAR9_p0071	Formylglycine-dependent sulfatase, family S1_8 (EC 3.-.-.-)	35.42%
ZGAL_2197	No homologous gene	Sulfatase, family S1-16	-
ZGAL_2198	No homologous gene	Sulfatase, family S1-20	-
ZGAL_2199	No homologous gene	Alpha-galactosidase, family GH110	-
ZGAL_2200	PCAR9_p0070	Alpha-1,3-galactosidase, family GH110	60.21%
ZGAL_2201	No homologous gene	N-sulfoglucosamine sulfohydrolase, family S1-8	-
ZGAL_2202	No homologous gene	SusD/RagB family lipoprotein	-
ZGAL_2203	No homologous gene	TonB-dependent Receptor	-
ZGAL_3145	PCAR9_p0034	N-acetylgalactosamine-6-sulfatase, family S1_19	40.13%
ZGAL_3146	No homologous gene	Iduronate-2-sulfatase, family S1-7	-
ZGAL_3147	No homologous gene	beta-L-arabinofuranosidase, family GH127	-
ZGAL_3148	No homologous gene	beta-L-arabinofuranosidase, family GH127	-
ZGAL_3149	PCAR9_p0037	Sugar permease (MFS)	38.49%
ZGAL_3150	No homologous gene	beta-L-arabinofuranosidase, family GH127	-
ZGAL_3151	No homologous gene	Sulfatase, family S1-17	-
ZGAL_3152	No homologous gene	Alpha-N-acetylgalactosaminidase, family GH129	-
ZGAL_3153	PCAR9_p0043	2-keto-3-deoxy-D-galactonate aldolase (dauD)	38.76%
ZGAL_3154	PCAR9_p0042	2-keto-3-deoxy-D-galactonate kinase (dauC)	32.15%
ZGAL_3155	PCAR9_p0040	3,6-anhydro-D-galactose dehydrogenase (dauA)	47.99%
ZGAL_3156	PCAR9_p0041	3,6-anhydro-D-galactonate cycloisomerase (dauB)	39.43%
ZGAL_3157	No homologous gene	sugar/H+ syPCAR9_porter (DMT)	-
ZGAL_3158	No homologous gene	High-affinity sugar transporter	-
ZGAL_3159	No homologous gene	transcriptional regulator (cgrA, AraC family)	-
Flavobacteriaceae bacterium S85	Pseudoalteromonas carrageenovora orthologous genes	Putative function	Sequence identity
AFPK_v1_440002	No homologous gene	Sulfatase, family S1-16	-
AFPK_v1_440003	No homologous gene	putative Carbohydrate esterase, family CE6	-
AFPK_v1_440004	No homologous gene	conserved exported protein of unknown function	-
AFPK_v1_440005	PCAR9_p0070	Alpha-1,3-galactosidase, family GH110	54.51%
AFPK_v1_440006	No homologous gene	conserved protein of unknown function	-
AFPK_v1_440007	No homologous gene	Fumarate reductase/succinate dehydrogenase flavoprotein-like protein	-
AFPK_v1_440008	No homologous gene	N-sulfoglucosamine sulfohydrolase, family S1-8	-
AFPK_v1_440009	No homologous gene	protein of unknown function	-
AFPK_v1_440010	PCAR9_p0052	Pre-lambda-carrageenase, family GHnc	44.14%
AFPK_v1_440011	No homologous gene	exported protein of unknown function	-
AFPK_v1_440012	PCAR9_p0052	Pre-lambda-carrageenase, family GHnc	47.45%
AFPK_v1_440013	No homologous gene	exported protein of unknown function	-
AFPK_v1_440014	No homologous gene	Carbon starvation protein A	-
AFPK_v1_440015	No homologous gene	putative Beta-galactosidase BoGH2A	-
AFPK_v1_670040	No homologous gene	Glycoside hydrolase family 2	-
AFPK_v1_670041	No homologous gene	DNA-binding domain-containing protein, AraC-type	-
AFPK_v1_670042	No homologous gene	L-rhamnose/proton syPCAR9_porter	-
AFPK_v1_670043	PCAR9_p0041	3,6-anhydro-D-galactonate cycloisomerase (dauB)	39.57%
AFPK_v1_670044	PCAR9_p0040	3,6-anhydro-D-galactose dehydrogenase (dauA)	47.66%
AFPK_v1_670045	PCAR9_p0042	2-keto-3-deoxy-D-galactonate kinase (dauC)	31.79%
AFPK_v1_670046	PCAR9_p0043	2-keto-3-deoxy-D-galactonate aldolase (dauD)	36.78%
AFPK_v1_670047	No homologous gene	transposase	-
AFPK_v1_670048	No homologous gene	conserved protein of unknown function	-
AFPK_v1_670049	No homologous gene	Sulfatase family protein (fragment)	-
AFPK_v1_670050	No homologous gene	putative sulfatase yidj	-
AFPK_v1_670051	No homologous gene	Iota-carrageenase A2	-
AFPK_v1_670052	No homologous gene	Beta-galactosidase, family GH2	-
AFPK_v1_670053	No homologous gene	conserved protein of unknown function	-
AFPK_v1_670054	PCAR9_p0019	Putative conserved protein of unknown function	36.19%
AFPK_v1_670055	No homologous gene	Sulfatase, family S1-20	-
AFPK_v1_670056	No homologous gene	Iduronate-sulfatase and sulfatase 1	-
AFPK_v1_670057	PCAR9_p0068	Pre-lambda-carrageenase, family GHnc (EC 3.2.1.162)	49.55%
Rhodopirellula sp. SWK7 NZ_ANOQ	Pseudoalteromonas carrageenovora homologous genes	Putative function	Sequence identity
ANOQ_v1_790111	No homologous gene	Fumarate reductase/succinate dehydrogenase flavoprotein	-
ANOQ_v1_790112	No homologous gene	conserved protein of unknown function	-
ANOQ_v1_790113	PCAR9_p0070	Alpha-1,3-galactosidase, family GH110	57.7%
ANOQ_v1_790114	No homologous gene	Arylsulfatase A	-
ANOQ_v1_790115	PCAR9_p0070	Alpha-1,3-galactosidase, family GH110	35.51%
ANOQ_v1_790116	No homologous gene	Pyridine nucleotide-disulfide oxidoreductase	-
ANOQ_v1_790117	No homologous gene	Arylsulfatase	-
ANOQ_v1_120161	No homologous gene	FecR protein domain protein	-
ANOQ_v1_120162	No homologous gene	Sulfatase atsG	-
ANOQ_v1_120163	No homologous gene	Arylsulfatase A	-
ANOQ_v1_120164	No homologous gene	Alpha-glucosidase	-
ANOQ_v1_120165	No homologous gene	N-acetylgalactosamine 6-sulfate sulfatase (GALNS)	-
ANOQ_v1_120166	No homologous gene	protein of unknown function	-
ANOQ_v1_120167	No homologous gene	conserved protein of unknown function	-
ANOQ_v1_120168	No homologous gene	Secreted protein	-
ANOQ_v1_120169	No homologous gene	conserved protein of unknown function	-
ANOQ_v1_120170	No homologous gene	N-acetylgalactosamine 6-sulfate sulfatase (GALNS)	-
ANOQ_v1_120171	PCAR9_p0052	Pre-lambda-carrageenase, family GHnc (EC 3.2.1.162)	46.93%
ANOQ_v1_120172	No homologous gene	Iota-carrageenase A2	-
ANOQ_v1_120173	No homologous gene	Sulfatase atsG	-
ANOQ_v1_1350023	PCAR9_p0044,PCAR9_p0045	GntR-type transcriptional regulator	39.46%, 40.72%
ANOQ_v1_1350024	PCAR9_p0045	GntR-type transcriptional regulator	38.94%
ANOQ_v1_1350025	No homologous gene	protein of unknown function	-
ANOQ_v1_1350026	PCAR9_p0041	3,6-anhydro-D-galactonate cycloisomerase (dauB)	35.73%
ANOQ_v1_1350027	PCAR9_p0040	3,6-anhydro-D-galactose dehydrogenase (dauA)	41.42%
ANOQ_v1_1350028	No homologous gene	KDPG and KHG aldolase	-
ANOQ_v1_1350029	No homologous gene	Ribokinase-like domain-containing protein	-
ANOQ_v1_1350030	No homologous gene	Arylsulfatase A	-
ANOQ_v1_1350031	PCAR9_p0034	N-acetylgalactosamine-6-sulfatase, family S1_19	55.48%
ANOQ_v1_1350032	PCAR9_p0029	Glycoside hydrolase, family GH16	39.22%
ANOQ_v1_1350033	PCAR9_p0048	Kappa-carrageenase, family GH16	43.14%
ANOQ_v1_1350034	PCAR9_p0037	Sugar permease (MFS)	39.77%
ANOQ_v1_1350035	No homologous gene	conserved protein of unknown function	-
ANOQ_v1_1350036	PCAR9_p0034	N-acetylgalactosamine-6-sulfatase, family S1_19	37.39%
